# Supplementary material for: Environmental remodeling of human gut microbiota and antibiotic resistome in livestock farms
Source: Nat Commun. 2020 Mar 18;11:1427. doi: 10.1038/s41467-020-15222-y (PMC7080799; doi:10.1038/s41467-020-15222-y)
Supplement: Supplementary file 4 — Supplementary Data 1 [file 41467_2020_15222_MOESM4_ESM.xlsx]

## Sheet: Supplementary Data 1
Student ID	Sample ID	Swine farm ID	Sampling date (YYYYMMDD)	Time point	No. of raw reads (pairs)	No. of high quality tags (length>400bp)
H	H-0	D	20150627	0	78500	70018
H	H-3	D	20150924	3	83150	75052
H	H-4	D	20151025	4	47660	41903
H	H-6	D	20151220	6	89775	78114
I	I-0	D	20150627	0	93362	84016
I	I-2	D	20150824	2	95267	84118
I	I-3	D	20150911	3	100111	92764
I	I-4	D	20151025	4	75561	68016
I	I-5	D	20151123	5	87969	77000
I	I-6	D	20151221	6	61941	55207
J	J-0	D	20150710	0	75278	68071
J	J-1	D	20150726	1	62131	43580
J	J-2	D	20150824	2	87081	74955
J	J-3	D	20150924	3	74122	68244
J	J-4	D	20151024	4	70370	58256
J	J-5	D	20151125	5	74909	66770
J	J-6	D	20151220	6	79710	70740
K	K-0	D	20150628	0	80168	71343
K	K-1	D	20150726	1	87418	65554
K	K-2	D	20150825	2	80390	70894
K	K-3	D	20150924	3	82288	71231
K	K-4	D	20151018	4	95716	82356
K	K-5	D	20151124	5	86633	78688
K	K-6	D	20151221	6	77164	69466
L	L-0	D	20150711	0	73391	64717
L	L-1	D	20150726	1	78353	68012
L	L-2	D	20150823	2	97466	86072
L	L-3	D	20150925	3	76644	68508
L	L-4	D	20151023	4	49897	41250
L	L-5	D	20151125	5	93828	84501
L	L-6	D	20151221	6	71444	64372
M	M-0	H	20150702	0	98357	89647
M	M-1	H	20150726	1	68779	53998
M	M-2	H	20150824	2	81966	71835
M	M-3	H	20150914	3	84317	75025
M	M-4	H	20151022	4	83360	70900
M	M-5	H	20151125	5	71165	55697
M	M-6	H	20151224	6	69776	60035
N	N-0	H	20150702	0	80765	72149
N	N-1	H	20150726	1	68438	59173
N	N-2	H	20150824	2	59940	50930
N	N-3	H	20150926	3	88745	79747
N	N-5	H	20151124	5	68593	54999
O	O-0	H	20150703	0	92182	82186
O	O-1	H	20150726	1	41439	35560
O	O-2	H	20150824	2	78142	67413
O	O-3	H	20150927	3	106124	95384
O	O-4	H	20151022	4	70748	52285
O	O-5	H	20151126	5	73540	62670
O	O-6	H	20151227	6	61014	48908
P	P-0	H	20150709	0	88014	78176
P	P-1	H	20150726	1	66900	57807
P	P-3	H	20150920	3	95473	81645
P	P-4	H	20151023	4	76246	56967
P	P-5	H	20151124	5	62969	52698
P	P-6	H	20151226	6	66285	53850
Q	Q-0	H	20150709	0	96180	86514
Q	Q-1	H	20150726	1	82942	71116
Q	Q-2	H	20150824	2	90581	77394
Q	Q-3	H	20150913	3	92758	82412
Q	Q-4	H	20151023	4	87845	66823
Q	Q-5	H	20151125	5	87350	65176
Q	Q-6	H	20151227	6	85195	74264
W	W-0	S	20150712	0	89178	78348
W	W-1	S	20150728	1	80218	68962
W	W-2	S	20150826	2	75391	62856
W	W-3	S	20150918	3	73705	66895
W	W-4	S	20151020	4	75283	65215
W	W-5	S	20151125	5	86345	75099
W	W-6	S	20151226	6	77258	67347
X	X-0	S	20150712	0	84053	70710
X	X-1	S	20150729	1	67850	59489
X	X-2	S	20150828	2	64293	55747
X	X-3	S	20150918	3	73302	64508
X	X-4	S	20151021	4	69475	57429
X	X-5	S	20151125	5	82734	72071
X	X-6	S	20151228	6	69777	56671
Y	Y-0	S	20150712	0	66178	58882
Y	Y-1	S	20150728	1	84665	74849
Y	Y-2	S	20150826	2	75937	67013
Y	Y-3	S	20150907	3	80246	70419
Y	Y-4	S	20151022	4	73292	63741
Y	Y-5	S	20151125	5	82788	74840
Y	Y-6	S	20151226	6	103345	94155
Z	Z-0	S	20150712	0	63108	53619
Z	Z-1	S	20150728	1	58685	46906
Z	Z-2	S	20150828	2	96523	87840
Z	Z-3	S	20150919	3	63627	48979
Z	Z-4	S	20151021	4	89543	80183
Z	Z-5	S	20151126	5	94447	82858
Z	Z-6	S	20151227	6	65057	55102
