# Supplementary material for: Environmental remodeling of human gut microbiota and antibiotic resistome in livestock farms
Source: Nat Commun. 2020 Mar 18;11:1427. doi: 10.1038/s41467-020-15222-y (PMC7080799; doi:10.1038/s41467-020-15222-y)
Supplement: Supplementary file 5 — Supplementary Data 2 [file 41467_2020_15222_MOESM5_ESM.xlsx]

## Sheet: Supplementary Data 2
Phylum level composition (top 5 phyla, representing 97.8% of total abundance)
	Average relative abundance							Student’s t-test with Benjamin-Hochberg correction
	T0	T1	T2	T3	T4	T5	T6	T0 vs. T1	T0 vs. T2	T0 vs. T3	T0 vs. T4	T0 vs. T5	T0 vs. T6
Firmicutes	0.654843	0.529983	0.557233	0.6919	0.534892	0.558077	0.647615	0.0722007	0.0935457	0.122693	0.0535858	0.0850036	0.353171
Actinobacteria	0.0655857	0.180617	0.191683	0.0992286	0.303462	0.147677	0.103769	0.0421217	0.0519764	0.087346	0.0187897	0.0442841	0.0516239
Bacteroidetes	0.183186	0.1172	0.09075	0.111171	0.0720923	0.111938	0.148185	0.052769	0.0144852	0.0322641	0.00108622	0.0512021	0.120279
Proteobacteria	0.0811714	0.1462	0.13015	0.0737857	0.0641692	0.125169	0.0679846	0.0669006	0.0926907	0.283821	0.238301	0.159038	0.159882
Verrucomicrobia	0.0031	0.00161667	0.00263333	0.002	0.00290769	0.0385385	0.00307692	0.260822	0.378214	0.309816	0.399687	0.19672	0.411509
Genus level composition (top 30 genera, representing 80% of total abundance)
	Average relative abundance							Student’s t-test with Benjamin-Hochberg correction
	T0	T1	T2	T3	T4	T5	T6	T0 vs. T1	T0 vs. T2	T0 vs. T3	T0 vs. T4	T0 vs. T5	T0 vs. T6
Clostridium	0.193014	0.0991667	0.0877833	0.223857	0.136831	0.165523	0.190246	0.041781	0.0480775	0.213612	0.181555	0.418237	0.51793
Bifidobacterium	0.0361429	0.0830333	0.103533	0.0356286	0.233938	0.0545538	0.0394	0.294743	0.266069	0.532143	0.0712718	0.283573	0.485868
*Lachnospiraceae	0.0812571	0.0414667	0.0446	0.0825571	0.0485846	0.0362769	0.0796154	0.063022	0.07491	0.520874	0.132726	0.0377273	0.512822
Bacteroides	0.0834	0.0376167	0.02755	0.0493	0.0327538	0.043	0.0802308	0.0493582	0.0237097	0.104706	0.036656	0.0872007	0.497857
Collinsella	0.0228	0.0518667	0.0407833	0.0410857	0.0404154	0.0574615	0.0314923	0.236125	0.02109	0.0041029	0.288172	0.194991	0.386617
*Ruminococcaceae	0.0339429	0.0253667	0.0321167	0.0441571	0.0412154	0.0381077	0.0304462	0.349521	0.507287	0.281182	0.396434	0.457275	0.457384
Faecalibacterium	0.0661	0.0135833	0.0159	0.0328429	0.0155846	0.0187385	0.0428615	6.64327e-05	0.000242737	0.0161266	9.84714e-05	0.000802799	0.0471748
Lactobacillus	0.0121143	0.05135	0.0603333	0.00141429	0.0406769	0.0351846	0.00404615	0.203748	0.0762493	0.221589	0.203289	0.204945	0.306491
Dorea	0.0184714	0.0213167	0.0222833	0.0239571	0.0253077	0.0284462	0.0240462	0.461788	0.44599	0.387907	0.293288	0.203227	0.35816
*Enterobacteriaceae	0.0238429	0.02285	0.0221167	0.0255143	0.0156	0.0473692	0.0130615	0.501062	0.492114	0.468879	0.212126	0.282107	0.162362
*Erysipelotrichaceae	0.0137	0.0275333	0.0251	0.0216143	0.0120923	0.0251692	0.0267077	0.342982	0.280465	0.21	0.453079	0.260332	0.153397
Roseburia	0.0299	0.019	0.00986667	0.0270714	0.0146	0.0102	0.0291077	0.255104	0.0706427	0.46307	0.149919	0.0786608	0.521017
Prevotella	0.0394143	0.01095	0.0106333	0.0296	0.00961538	0.0138308	0.0232462	0.177819	0.176969	0.439477	0.168297	0.200632	0.324399
Shigella	0.0274	0.0152333	0.0154	0.0224	0.00946154	0.0126308	0.0326462	0.183114	0.192689	0.414178	0.0804321	0.136402	0.448885
Streptococcus	0.0173571	0.0143333	0.02085	0.0186857	0.0129385	0.0197077	0.0294923	0.406556	0.392476	0.478998	0.351918	0.454116	0.122459
Oscillospira	0.0219286	0.0109667	0.0149333	0.0118714	0.0175846	0.0125385	0.0136615	0.199165	0.334544	0.183587	0.416094	0.207426	0.212656
Ruminococcus	0.0158	0.00678333	0.01105	0.0301714	0.0182308	0.00749231	0.0118923	0.154021	0.322611	0.204769	0.45376	0.188722	0.383354
Blautia	0.0123857	0.00601667	0.0176833	0.0230143	0.0168769	0.0135846	0.00527692	0.210387	0.372717	0.0212028	0.407769	0.499233	0.188865
*Peptostreptococcaceae	0.0172857	0.0134333	0.0173	0.0162	0.0107231	0.0154615	0.0108769	0.401881	0.537314	0.504356	0.245535	0.484124	0.242255
Butyricicoccus	0.0163571	0.00685	0.0105333	0.0222143	0.00472308	0.00818462	0.0172	0.16241	0.300037	0.340851	0.0597914	0.172752	0.507711
*Pseudomonadaceae	0.0153714	0.0092	0.00876667	0.0258143	0.00578462	0.00936923	0.00746154	0.200427	0.194252	0.0929002	0.0730653	0.219662	0.179187
Alistipes	0.0162	0.0029	0.00316667	0.0108714	0.00895385	0.00750769	0.0195231	0.0495369	0.0505178	0.331259	0.212378	0.192985	0.444854
*Coriobacteriaceae	0.00311429	0.0139833	0.01135	0.0164143	0.00707692	0.0101231	0.00912308	0.0856494	0.155946	0.0514975	0.196726	0.1706	0.173533
Coprococcus	0.00928571	0.00706667	0.0112167	0.0177429	0.00930769	0.0115385	0.00610769	0.440737	0.470473	0.186722	0.536795	0.445747	0.312954
*Veillonellaceae	0.0146286	0.00368333	0.00865	0.00924286	0.00492308	0.00976923	0.0225385	0.0444251	0.224243	0.0193061	0.0655318	0.368966	0.18369
Parabacteroides	0.0222286	0.00221667	0.00206667	0.00594286	0.00441538	0.00961538	0.0187846	0.00256443	0.00245078	0.0182621	0.00657323	0.0744942	0.408622
Wohlfahrtiimonas	0	0.0102167	0.0180833	0	0.00221538	0.0259692	0.00170769	0.18749	0.205769	0.537633	0.20276	0.20517	0.28493
Clostridium	0.00382857	0.0135667	0.0123833	0.00745714	0.0124154	0.00853846	0.00716923	0.0772859	0.146224	0.00314719	0.141866	0.213133	0.345931
Alcaligenes	0	0.0228	0.0165	0	0.00824615	0.00798462	0.000507692	0.0520089	0.072037	0.537633	0.170818	0.133214	0.28493
Dysgonomonas	0	0.0206833	0.00885	0	0.00493846	0.00815385	0	0.0943516	0.198128	0.537633	0.191875	0.244106	0.537633
