# Supplementary material for: Environmental remodeling of human gut microbiota and antibiotic resistome in livestock farms
Source: Nat Commun. 2020 Mar 18;11:1427. doi: 10.1038/s41467-020-15222-y (PMC7080799; doi:10.1038/s41467-020-15222-y)
Supplement: Supplementary file 6 — Supplementary Data 3 [file 41467_2020_15222_MOESM6_ESM.xlsx]

## Sheet: Supplementary Data 3
Data production									De novo assembly									Gene prediction
Subject ID	Sample ID	Sampling date (YYYYMMDD)	Swine farm ID	Sample type	No. of raw reads	Total base (Gbp)	No. of high quality reads	Total base (Gbp)	No. of contigs	Total length (bp)	N50 length (bp)	Max length (bp)	Min length (bp)	G+C content (%)	PE reads mapped (%)	SE reads mapped (%)	Total reads mapped (%)	No. of genes	Total length (bp)	Average length (bp)	% reads mapping to GeneSet
D-w1	D-w1	20150925	D	worker	53250426	7.99	51477796	7.72	333872	342478222	1624	235508	200	46.95	0.743	0.0698	0.8128	541146	297365907	549.5	0.6687
D-w2	D-w2	20150901	D	worker	44607514	6.69	42461740	6.37	159663	175823670	2014	417573	200	45.9	0.8509	0.0581	0.909	258948	148752495	574.5	0.7198
D-w3	D-w3	20150922	D	worker	46673072	7	45445940	6.82	195083	233956140	2257	558585	200	44.91	0.864	0.059	0.923	342112	202369779	591.5	0.7149
H-w1	H-w1	20150922	H	worker	53481650	8.02	50661878	7.6	119479	204225129	7063	409503	200	47.16	0.8438	0.0815	0.9253	262243	177833424	678.1	0.7294
H-w2	H-w2	20150922	H	worker	47523034	7.13	45811556	6.87	145018	149885405	1644	315980	200	48.74	0.8544	0.0918	0.9462	233082	129674292	556.4	0.7622
H-w3	H-w3	20150922	H	worker	45850182	6.88	44306246	6.65	115681	114678915	1528	309085	200	46.22	0.8413	0.0985	0.9398	182912	97911195	535.3	0.743
S-w1	S-w1	20150923	S	worker	33050436	4.96	30926207	4.64	174477	246735212	3839	720423	200	46.48	0.7475	0.1266	0.8741	342035	214416144	626.9	0.6992
S-w2	S-w2	20150901	S	worker	44511134	6.68	42096160	6.31	329035	336031289	1500	970710	200	48.97	0.8358	0.0631	0.8989	529218	292296924	552.3	0.6908
S-w3	S-w3	20150831	S	worker	37478704	5.62	36415083	5.46	391579	397996005	1516	852895	200	47.84	0.7772	0.0814	0.8586	633503	344499177	543.8	0.7103
H	H-0	20150627	D	student	44998332	6.75	42810153	6.42	245609	292885710	2506	331918	200	48.04	0.8052	0.073	0.8782	430148	254723532	592.2	0.7288
H	H-3	20150924	D	student	48698700	7.3	46743514	7.01	253588	297004277	2418	519879	200	47.64	0.799	0.0701	0.8691	440991	258445350	586.1	0.7201
H	H-6	20151220	D	student	51575732	7.74	48061460	7.21	256122	340685775	3192	707457	200	47.57	0.8426	0.0741	0.9167	471090	292832523	621.6	0.7447
I	I-0	20150627	D	student	51315038	7.7	49662558	7.45	311699	284155382	1311	621623	200	48.33	0.7226	0.0803	0.8029	476186	244265385	513	0.64
I	I-3	20150911	D	student	54109696	8.12	52239623	7.84	373661	375890508	1541	387179	200	47.31	0.7339	0.0793	0.8132	599319	324643443	541.7	0.667
I	I-6	20151221	D	student	71077464	10.66	65037844	9.76	214612	239619167	2090	569668	200	48.26	0.8926	0.0469	0.9395	364287	206680128	567.4	0.7483
J	J-0	20150710	D	student	49713330	7.46	47989115	7.2	160044	185863204	2481	296124	200	46.37	0.7471	0.07	0.8171	272958	161140554	590.3	0.6535
J	J-3	20150924	D	student	52306170	7.85	50455317	7.57	159005	196049620	2809	766011	200	46.45	0.7734	0.054	0.8274	284738	170655801	599.3	0.6409
J	J-6	20151220	D	student	76222954	11.43	71872290	10.78	134065	188487550	6440	684604	200	45.37	0.897	0.0568	0.9538	264991	164303883	620	0.7333
K	K-0	20150628	D	student	50952152	7.64	49027015	7.35	146626	200738571	4299	275596	200	47.31	0.813	0.0584	0.8714	281013	175393512	624.1	0.7198
K	K-3	20150924	D	student	69479128	10.42	67278080	10.09	196838	239661985	3199	592886	200	46.05	0.753	0.0673	0.8203	350291	208418322	595	0.6635
K	K-6	20151221	D	student	56542130	8.48	51870314	7.78	159359	225348518	7315	422851	200	45.24	0.8685	0.0563	0.9248	281762	186055917	660.3	0.7511
L	L-0	20150711	D	student	45586188	6.84	43365755	6.51	109268	134101467	2928	343823	200	46.22	0.8007	0.0614	0.8621	194733	116880279	600.2	0.6993
L	L-3	20150925	D	student	42746112	6.41	41185044	6.18	164674	223523066	3455	211594	200	46.11	0.7817	0.0605	0.8422	311574	195904254	628.8	0.6879
L	L-6	20151221	D	student	34856398	5.23	32739452	4.91	118966	207379618	6255	638670	200	45.37	0.8905	0.054	0.9445	265758	182796717	687.8	0.7645
M	M-0	20150702	H	student	39840702	5.98	37781906	5.67	174242	231010765	2882	280412	200	49.44	0.8398	0.0768	0.9166	314889	205868730	653.8	0.7875
M	M-3	20150914	H	student	34911226	5.24	32342848	4.85	179343	209877818	2219	257946	200	49.51	0.7858	0.1152	0.901	308714	185605128	601.2	0.7676
M	M-6	20151224	H	student	63207580	9.48	58246984	8.74	254292	380621033	5221	775697	200	46.73	0.8615	0.0739	0.9354	510948	333079530	651.9	0.7502
N	N-0	20150702	H	student	43051988	6.46	40958170	6.14	291840	355901177	2311	370953	200	47.62	0.7848	0.1038	0.8886	524156	310198629	591.8	0.7131
N	N-3	20150926	H	student	37797858	5.67	35910392	5.39	86724	82575300	1359	144769	200	49.39	0.7767	0.1408	0.9175	131932	71934981	545.2	0.737
N	N-6	20151224	H	student	42106780	6.32	38105612	5.72	220219	281889742	2938	861808	200	46.63	0.8265	0.0879	0.9144	404519	245502342	606.9	0.7378
O	O-0	20150703	H	student	42147578	6.32	40166160	6.03	131578	168818139	2989	534322	200	46.02	0.794	0.1045	0.8985	240782	146867505	610	0.6907
O	O-3	20150927	H	student	41901954	6.29	40040154	6.01	177080	237465565	3138	472238	200	47.1	0.7901	0.0956	0.8857	328272	208116240	634	0.7112
O	O-6	20151227	H	student	39705034	5.96	36156100	5.42	143658	201651442	3859	536037	200	46.13	0.8643	0.059	0.9233	276995	176377791	636.8	0.735
P	P-0	20150709	H	student	44175952	6.63	42146354	6.32	186363	236132653	3258	435833	200	46.25	0.7482	0.1167	0.8649	342819	204856314	597.6	0.6896
P	P-3	20150920	H	student	41298022	6.19	38951386	5.84	174964	211020423	2746	877471	200	47.92	0.7656	0.1077	0.8733	311624	183670305	589.4	0.6933
P	P-6	20151226	H	student	37915950	5.69	35449340	5.32	145903	185517453	3300	397606	200	47.38	0.8707	0.0672	0.9379	263010	164050482	623.7	0.7779
Q	Q-0	20150709	H	student	35285982	5.29	33314536	5	183956	229508553	2474	290444	200	47.93	0.789	0.1109	0.8999	332106	199785858	601.6	0.7168
Q	Q-3	20150913	H	student	33000402	4.95	30958257	4.64	194170	240674764	2499	197856	200	47.97	0.779	0.1199	0.8989	348932	211283412	605.5	0.7482
Q	Q-6	20151227	H	student	46716536	7.01	42425672	6.36	194163	275080975	3549	390167	200	48.22	0.8601	0.0712	0.9313	379361	240478947	633.9	0.7384
W	W-0	20150712	S	student	35215628	5.28	32978665	4.95	268476	327043128	2290	646297	200	47.95	0.7421	0.1099	0.852	481589	285178419	592.2	0.6991
W	W-3	20150918	S	student	37520270	5.63	35296259	5.29	212873	279363969	2793	718109	200	46.47	0.7601	0.1025	0.8626	404280	243883671	603.3	0.6961
W	W-6	20151226	S	student	60081370	9.01	53892024	8.08	281844	415329795	3940	681121	200	48.57	0.818	0.0964	0.9144	561755	365074086	649.9	0.7435
X	X-0	20150712	S	student	37579516	5.64	34981270	5.25	183438	242087267	3293	788938	200	48.77	0.7362	0.1317	0.8679	343420	210235851	612.2	0.6987
X	X-3	20150918	S	student	35836062	5.38	33157013	4.97	250986	299331162	2141	828082	200	47.65	0.7209	0.1297	0.8506	448306	260273160	580.6	0.6796
X	X-6	20151228	S	student	60699132	9.1	54350380	8.15	312689	371554785	2368	453221	200	50.18	0.7681	0.1348	0.9029	546327	324764325	594.5	0.7269
Y	Y-0	20150712	S	student	36355594	5.45	34393084	5.16	234155	282903504	2325	410396	200	46.39	0.7693	0.1107	0.88	414183	247679310	598	0.7184
Y	Y-3	20150907	S	student	33393134	5.01	31594536	4.74	194588	286310541	4290	873496	200	45.48	0.7805	0.1103	0.8908	387046	250806414	648	0.7235
Y	Y-6	20151226	S	student	63724264	9.56	59253476	8.89	247317	326432526	3621	400251	200	46.32	0.7689	0.1448	0.9137	463085	283930827	613.1	0.7122
Z	Z-0	20150712	S	student	34857258	5.23	32643222	4.9	144163	161781970	1841	613176	200	48.01	0.762	0.1461	0.9081	243224	140770491	578.8	0.7138
Z	Z-3	20150919	S	student	54168184	8.13	51589165	7.74	288917	334025090	2222	578462	200	46.77	0.7697	0.1088	0.8785	501910	288305922	574.4	0.6847
Z	Z-6	20151227	S	student	63857618	9.58	59082724	8.86	239107	291898700	2599	269637	200	48.79	0.7577	0.15	0.9077	426311	253625661	594.9	0.7075
