# Supplementary material for: Environmental remodeling of human gut microbiota and antibiotic resistome in livestock farms
Source: Nat Commun. 2020 Mar 18;11:1427. doi: 10.1038/s41467-020-15222-y (PMC7080799; doi:10.1038/s41467-020-15222-y)
Supplement: Supplementary file 7 — Supplementary Data 4 [file 41467_2020_15222_MOESM7_ESM.xlsx]

## Sheet: Supplementary Data 4
Marker ID	Best Hit Bitscore	Best Hit ARO	Best Identities	ARO ID	Drug Class	Resistance Mechanism	AMR Gene Family
ABEFJIKA_108121_Chloramphenicol_acetyltransferase	225.328	catD	46.23	3002682	phenicol antibiotic	antibiotic inactivation	chloramphenicol acetyltransferase (CAT)
ABEFJIKA_12582_Aminoglycoside_3_-phosphotransferase	519.235	APH(3-PRIME)-IIIa	97.35	3002647	aminoglycoside antibiotic	antibiotic inactivation	APH(3-PRIME)
ABEFJIKA_138987_Extended-spectrum_beta-lactamase_PER-1	110.538	VEB-3	38.97	3002372	cephalosporin; monobactam	antibiotic inactivation	VEB beta-lactamase
ABEFJIKA_139550_Chloramphenicol_acetyltransferase	121.324	cat	31.88	3002670	phenicol antibiotic	antibiotic inactivation	chloramphenicol acetyltransferase (CAT)
ABEFJIKA_144997_Hydroxyacylglutathione_hydrolase	48.9062	cphA7	26.05	3003103	carbapenem	antibiotic inactivation	CphA beta-lactamase
ABEFJIKA_151466_Tetracycline_resistance_protein_TetM_from_transposon_TnFO1	1155.2	tetW	87.44	3000194	tetracycline antibiotic	antibiotic target protection	tetracycline-resistant ribosomal protection protein
ABEFJIKA_151793_Chloramphenicol_acetyltransferase_3	93.9745	catIII	30.11	3002685	phenicol antibiotic	antibiotic inactivation	chloramphenicol acetyltransferase (CAT)
ABEFJIKA_155756_Extended-spectrum_beta-lactamase_PER-1	197.208	CblA-1	40.07	3002999	cephalosporin	antibiotic inactivation	CblA beta-lactamase
ABEFJIKA_172605_Virginiamycin_A_acetyltransferase	190.66	vatF	45.15	3003744	streptogramin antibiotic	antibiotic inactivation	streptogramin vat acetyltransferase
ABEFJIKA_44427_Extended-spectrum_beta-lactamase_PER-1	162.54	cepA	57.03	3003559	cephalosporin	antibiotic inactivation	cepA beta-lactamase
ABEFJIKA_57502_Extended-spectrum_beta-lactamase_PER-1	99.7525	VEB-6	39.06	3002374	cephalosporin; monobactam	antibiotic inactivation	VEB beta-lactamase
ADEDOHGM_135673_Undecaprenyl-diphosphatase	509.605	bacA	94.14	3002986	peptide antibiotic	antibiotic target alteration	undecaprenyl pyrophosphate related proteins conferring resistance to bacitracin
ADEDOHGM_205323_Carbapenem-hydrolyzing_beta-lactamase_Sme-1	56.9954	ROB-1	26.34	3002995	cephalosporin; penam	antibiotic inactivation	ROB beta-lactamase
ADEDOHGM_296900_Beta-lactamase	50.0618	blaF	24.79	3003562	penam	antibiotic inactivation	blaF family beta-lactamase
ADEDOHGM_299784_Chloramphenicol_acetyltransferase	168.703	cat	61.48	3002670	phenicol antibiotic	antibiotic inactivation	chloramphenicol acetyltransferase (CAT)
ADEDOHGM_90921_Extended-spectrum_beta-lactamase_PER-1	164.851	cepA	37.83	3003559	cephalosporin	antibiotic inactivation	cepA beta-lactamase
AILFNDOB_04037_Beta-lactamase	251.136	PC1 beta-lactamase (blaZ)	46.98	3000621	penam	antibiotic inactivation	blaZ beta-lactamase
AILFNDOB_09343_Beta-lactamase	72.7886	ROB-1	48.53	3002995	cephalosporin; penam	antibiotic inactivation	ROB beta-lactamase
AILFNDOB_105550_Phosphotransferase_enzyme_family_protein	556.214	mphC	87.58	3000319	macrolide antibiotic	antibiotic inactivation	macrolide phosphotransferase (MPH)
AILFNDOB_120523_Chloramphenicol_acetyltransferase	173.711	catQ	52.78	3002687	phenicol antibiotic	antibiotic inactivation	chloramphenicol acetyltransferase (CAT)
AILFNDOB_125818_SPBc2_prophage-derived_aminoglycoside_N(3_)-acetyltransferase-like_protein_YokD	110.923	AAC(3)-Xa	31.73	3002544	aminoglycoside antibiotic	antibiotic inactivation	AAC(3)
AILFNDOB_139546_Beta-lactamase	119.398	R39	46.55	3003565	penam	antibiotic inactivation	R39 beta-lactamase
AILFNDOB_144905_Hydroxyacylglutathione_hydrolase	44.669	BcII	27.65	3002878	cephalosporin; penam	antibiotic inactivation	Bc beta-lactamase
AILFNDOB_158992_SPBc2_prophage-derived_aminoglycoside_N(3_)-acetyltransferase-like_protein_YokD	69.707	AAC(3)-IIIc	35.83	3002538	aminoglycoside antibiotic	antibiotic inactivation	AAC(3)
AILFNDOB_169069_Metallo-beta-lactamase_superfamily_protein	39.2762	CcrA	21.21	3000578	carbapenem	antibiotic inactivation	CcrA beta-lactamase
AILFNDOB_186883_Chloramphenicol_acetyltransferase_3	121.324	catIII	32.37	3002685	phenicol antibiotic	antibiotic inactivation	chloramphenicol acetyltransferase (CAT)
AILFNDOB_188242_Carbapenem-hydrolyzing_beta-lactamase_Sme-1	212.231	SME-2	44.77	3002380	carbapenem	antibiotic inactivation	SME beta-lactamase
AILFNDOB_195429_rRNA_methyltransferase	295.819	Erm(36)	54.84	3000605	lincosamide antibiotic; streptogramin antibiotic; macrolide antibiotic	antibiotic target alteration	Erm 23S ribosomal RNA methyltransferase
AILFNDOB_199348_Beta-lactamase_enzyme_family_protein	48.1358	TLA-3	22.54	3003204	cephalosporin; monobactam; fluoroquinolone antibiotic	antibiotic inactivation	TLA beta-lactamase
AILFNDOB_207001_rRNA_methyltransferase	295.434	ErmX	66.36	3000596	lincosamide antibiotic; streptogramin antibiotic; macrolide antibiotic	antibiotic target alteration	Erm 23S ribosomal RNA methyltransferase
AILFNDOB_220090_Lincosamide_resistance_protein	314.309	lnuA	93.17	3002835	lincosamide antibiotic	antibiotic inactivation	lincosamide nucleotidyltransferase (LNU)
AILFNDOB_232361_Extended-spectrum_beta-lactamase_PER-1	155.221	cepA	40.85	3003559	cephalosporin	antibiotic inactivation	cepA beta-lactamase
AILFNDOB_252240_SPBc2_prophage-derived_aminoglycoside_N(3_)-acetyltransferase-like_protein_YokD	145.206	AAC(3)-Xa	35.66	3002544	aminoglycoside antibiotic	antibiotic inactivation	AAC(3)
AILFNDOB_255074_putative_metallo-hydrolase	76.2554	PEDO-2	33.57	3003714	carbapenem	antibiotic inactivation	subclass B3 PEDO beta-lactamase
AILFNDOB_261868_Streptogramin_A_acetyltransferase	196.438	vatF	49.75	3003744	streptogramin antibiotic	antibiotic inactivation	streptogramin vat acetyltransferase
AILFNDOB_264960_Hydroxyacylglutathione_hydrolase_GloC	49.2914	GOB-18	27.18	3004213	carbapenem; cephalosporin; penam	antibiotic inactivation	GOB beta-lactamase
AILFNDOB_294096_Chloramphenicol_acetyltransferase_2	130.568	cat	60.44	3002670	phenicol antibiotic	antibiotic inactivation	chloramphenicol acetyltransferase (CAT)
AILFNDOB_30287_Streptomycin_3__-adenylyltransferase	339.347	aadA9	62.55	3002609	aminoglycoside antibiotic	antibiotic inactivation	ANT(3-DPRIME)
AILFNDOB_368842_Extended-spectrum_beta-lactamase_PER-1	151.369	cepA	38.21	3003559	cephalosporin	antibiotic inactivation	cepA beta-lactamase
AILFNDOB_395069_Beta-lactamase	279.256	PC1 beta-lactamase (blaZ)	50	3000621	penam	antibiotic inactivation	blaZ beta-lactamase
AILFNDOB_420653_Chloramphenicol_acetyltransferase	350.517	cat	75.12	3002670	phenicol antibiotic	antibiotic inactivation	chloramphenicol acetyltransferase (CAT)
AILFNDOB_431254_Virginiamycin_A_acetyltransferase	110.923	catB10	61.63	3003110	phenicol antibiotic	antibiotic inactivation	chloramphenicol acetyltransferase (CAT)
AILFNDOB_434955_Chloramphenicol_acetyltransferase	261.536	cat	54.21	3002670	phenicol antibiotic	antibiotic inactivation	chloramphenicol acetyltransferase (CAT)
AILFNDOB_44559_Metallo-beta-lactamase_type_2	58.151	VIM-32	31.3	3002302	carbapenem; cephalosporin; cephamycin; penem; penam	antibiotic inactivation	VIM beta-lactamase
AILFNDOB_453994_Beta-lactamase	168.318	PC1 beta-lactamase (blaZ)	48.17	3000621	penam	antibiotic inactivation	blaZ beta-lactamase
AILFNDOB_47338_Hydroxyacylglutathione_hydrolase_GloC	60.077	PEDO-2	30.94	3003714	carbapenem	antibiotic inactivation	subclass B3 PEDO beta-lactamase
AILFNDOB_47550_Chloramphenicol_acetyltransferase	207.994	cat	47.83	3002670	phenicol antibiotic	antibiotic inactivation	chloramphenicol acetyltransferase (CAT)
AILFNDOB_500452_Streptomycin_3__-adenylyltransferase	199.134	ANT(9)-Ia	44.74	3002630	aminoglycoside antibiotic	antibiotic inactivation	ANT(9)
AILFNDOB_512671_Aminoglycoside_3_-phosphotransferase	297.745	APH(3-PRIME)-IIa	60.47	3002644	aminoglycoside antibiotic	antibiotic inactivation	APH(3-PRIME)
AILFNDOB_519893_Extended-spectrum_beta-lactamase_PER-1	173.711	CfxA2	46.24	3003002	cephamycin	antibiotic inactivation	CfxA beta-lactamase
AILFNDOB_522282_SPBc2_prophage-derived_aminoglycoside_N(3_)-acetyltransferase-like_protein_YokD	98.9821	AAC(3)-Xa	31.28	3002544	aminoglycoside antibiotic	antibiotic inactivation	AAC(3)
AILFNDOB_526767_Streptogramin_A_acetyltransferase	127.102	cat	60.82	3002670	phenicol antibiotic	antibiotic inactivation	chloramphenicol acetyltransferase (CAT)
AILFNDOB_531532_Beta-lactamase	61.6178	LRA-5	24.25	3002483	cephalosporin; penam	antibiotic inactivation	class A LRA beta-lactamase
AILFNDOB_537869_Beta-lactamase	78.5666	LRA-5	25.15	3002483	cephalosporin; penam	antibiotic inactivation	class A LRA beta-lactamase
AILFNDOB_555935_Hydroxyacylglutathione_hydrolase_GloC	48.9062	PEDO-1	32.29	3003670	carbapenem	antibiotic inactivation	subclass B3 PEDO beta-lactamase
AILFNDOB_563817_SPBc2_prophage-derived_aminoglycoside_N(3_)-acetyltransferase-like_protein_YokD	145.591	AAC(3)-Xa	33.09	3002544	aminoglycoside antibiotic	antibiotic inactivation	AAC(3)
AILFNDOB_573109_Chloramphenicol_acetyltransferase	320.857	cat	68.6	3002670	phenicol antibiotic	antibiotic inactivation	chloramphenicol acetyltransferase (CAT)
AILFNDOB_581568_Chloramphenicol_acetyltransferase	94.3597	cat	31.06	3002670	phenicol antibiotic	antibiotic inactivation	chloramphenicol acetyltransferase (CAT)
AILFNDOB_588705_putative_dual-specificity_RNA_methyltransferase_RlmN	202.986	cfrC	35.21	3004146	streptogramin antibiotic; macrolide antibiotic; phenicol antibiotic; oxazolidinone antibiotic; lincosamide antibiotic	antibiotic target alteration	Cfr 23S ribosomal RNA methyltransferase
AILFNDOB_601429_Beta-lactamase_Toho-1	70.4774	CTX-M-93	49.28	3001953	cephalosporin	antibiotic inactivation	CTX-M beta-lactamase
AILFNDOB_613912_SPBc2_prophage-derived_aminoglycoside_N(3_)-acetyltransferase-like_protein_YokD	86.2705	AAC(3)-IIIa	33.76	3002536	aminoglycoside antibiotic	antibiotic inactivation	AAC(3)
AILFNDOB_632973_Chloramphenicol_acetyltransferase	126.716	catI	29.41	3002683	phenicol antibiotic	antibiotic inactivation	chloramphenicol acetyltransferase (CAT)
AILFNDOB_641368_Chloramphenicol_acetyltransferase	270.396	catD	54.85	3002682	phenicol antibiotic	antibiotic inactivation	chloramphenicol acetyltransferase (CAT)
AILFNDOB_643460_rRNA_adenine_N-6-methyltransferase	415.616	ErmA	84.3	3000347	lincosamide antibiotic; streptogramin antibiotic; macrolide antibiotic	antibiotic target alteration	Erm 23S ribosomal RNA methyltransferase
AILFNDOB_78009_Chloramphenicol_acetyltransferase	105.531	cat	41.88	3002670	phenicol antibiotic	antibiotic inactivation	chloramphenicol acetyltransferase (CAT)
AILFNDOB_86833_Carbapenem-hydrolyzing_beta-lactamase_Sme-1	72.4034	TLA-2	23.36	3003203	cephalosporin; monobactam; fluoroquinolone antibiotic	antibiotic inactivation	TLA beta-lactamase
AILFNDOB_86834_Beta-lactamase	79.7221	LRA-5	27.93	3002483	cephalosporin; penam	antibiotic inactivation	class A LRA beta-lactamase
AILFNDOB_87246_Chloramphenicol_acetyltransferase	392.119	cat	90.74	3002670	phenicol antibiotic	antibiotic inactivation	chloramphenicol acetyltransferase (CAT)
AILFNDOB_91803_Chloramphenicol_acetyltransferase	92.8189	catQ	35.59	3002687	phenicol antibiotic	antibiotic inactivation	chloramphenicol acetyltransferase (CAT)
AJDBFCBK_102103_Hydroxyacylglutathione_hydrolase_GloC	53.1434	PEDO-1	27.7	3003670	carbapenem	antibiotic inactivation	subclass B3 PEDO beta-lactamase
AJDBFCBK_114509_Metallo-beta-lactamase_type_2	67.781	CcrA	55.56	3000578	carbapenem	antibiotic inactivation	CcrA beta-lactamase
AOAAKBOP_123436_Beta-lactamase_enzyme_family_protein	41.2022	TLA-3	24.22	3003204	cephalosporin; monobactam; fluoroquinolone antibiotic	antibiotic inactivation	TLA beta-lactamase
AOAAKBOP_81116_Hydroxyacylglutathione_hydrolase_GloC	67.3958	PEDO-2	38.95	3003714	carbapenem	antibiotic inactivation	subclass B3 PEDO beta-lactamase
AOAAKBOP_88347_Beta-lactamase_enzyme_family_protein	46.595	LRA-5	22.86	3002483	cephalosporin; penam	antibiotic inactivation	class A LRA beta-lactamase
AOGMENHM_01550_Chloramphenicol_acetyltransferase	85.1149	plasmid-encoded cat (pp-cat)	25.62	3002689	phenicol antibiotic	antibiotic inactivation	chloramphenicol acetyltransferase (CAT)
AOGMENHM_124978_Virginiamycin_A_acetyltransferase	197.593	vatF	46.01	3003744	streptogramin antibiotic	antibiotic inactivation	streptogramin vat acetyltransferase
AOGMENHM_127263_Extended-spectrum_beta-lactamase_PER-1	462.611	cepA	75	3003559	cephalosporin	antibiotic inactivation	cepA beta-lactamase
AOGMENHM_12873_Extended-spectrum_beta-lactamase_PER-1	140.198	cepA	47.92	3003559	cephalosporin	antibiotic inactivation	cepA beta-lactamase
AOGMENHM_143410_Extended-spectrum_beta-lactamase_PER-1	249.595	CblA-1	42.21	3002999	cephalosporin	antibiotic inactivation	CblA beta-lactamase
AOGMENHM_147169_Metallo-beta-lactamase_type_2	269.626	CcrA	45.56	3000578	carbapenem	antibiotic inactivation	CcrA beta-lactamase
AOGMENHM_148859_Beta-lactamase_enzyme_family_protein	38.1206	CTX-M-72	23.93	3001933	cephalosporin	antibiotic inactivation	CTX-M beta-lactamase
AOGMENHM_154165_Extended-spectrum_beta-lactamase_PER-1	258.84	TLA-3	42.91	3003204	cephalosporin; monobactam; fluoroquinolone antibiotic	antibiotic inactivation	TLA beta-lactamase
AOGMENHM_196294_Chloramphenicol_acetyltransferase_2	87.8113	catD	28.91	3002682	phenicol antibiotic	antibiotic inactivation	chloramphenicol acetyltransferase (CAT)
AOGMENHM_216228_Beta-lactamase_enzyme_family_protein	38.891	PER-3	23.73	3002365	carbapenem; cephalosporin; monobactam; penem; penam	antibiotic inactivation	PER beta-lactamase
AOGMENHM_226698_Beta-lactamase	53.1434	blaF	29.02	3003562	penam	antibiotic inactivation	blaF family beta-lactamase
AOGMENHM_233038_Beta-lactamase_enzyme_family_protein	37.3502	TLA-1	21.79	3003202	cephalosporin; monobactam; fluoroquinolone antibiotic	antibiotic inactivation	TLA beta-lactamase
AOGMENHM_267242_SPBc2_prophage-derived_aminoglycoside_N(3_)-acetyltransferase-like_protein_YokD	68.5514	AAC(3)-IV	31.07	3002539	aminoglycoside antibiotic	antibiotic inactivation	AAC(3)
AOGMENHM_288273_Beta-lactamase_enzyme_family_protein	36.5798	PC1 beta-lactamase (blaZ)	25.91	3000621	penam	antibiotic inactivation	blaZ beta-lactamase
AOGMENHM_309900_Chloramphenicol_acetyltransferase_3	174.096	catB	38.42	3002674	phenicol antibiotic	antibiotic inactivation	chloramphenicol acetyltransferase (CAT)
AOGMENHM_320017_Beta-lactamase_enzyme_family_protein	47.3654	LRA-5	27.84	3002483	cephalosporin; penam	antibiotic inactivation	class A LRA beta-lactamase
AOGMENHM_322632_SPBc2_prophage-derived_aminoglycoside_N(3_)-acetyltransferase-like_protein_YokD	85.5001	AAC(3)-Xa	28.86	3002544	aminoglycoside antibiotic	antibiotic inactivation	AAC(3)
AOGMENHM_328054_Beta-lactamase_enzyme_family_protein	43.5134	blaF	23.01	3003562	penam	antibiotic inactivation	blaF family beta-lactamase
AOGMENHM_35390_Chloramphenicol_acetyltransferase	387.882	cat	90.78	3002670	phenicol antibiotic	antibiotic inactivation	chloramphenicol acetyltransferase (CAT)
AOGMENHM_50147_Extended-spectrum_beta-lactamase_PER-1	115.931	cepA	56.82	3003559	cephalosporin	antibiotic inactivation	cepA beta-lactamase
AOGMENHM_58275_Beta-lactamase_enzyme_family_protein	45.4394	TLA-1	26.82	3003202	cephalosporin; monobactam; fluoroquinolone antibiotic	antibiotic inactivation	TLA beta-lactamase
AOGMENHM_96881_Chloramphenicol_acetyltransferase	178.718	catB	38.07	3002674	phenicol antibiotic	antibiotic inactivation	chloramphenicol acetyltransferase (CAT)
APINPCME_13073_Extended-spectrum_beta-lactamase_PER-1	441.425	CfxA2	71.92	3003002	cephamycin	antibiotic inactivation	CfxA beta-lactamase
APINPCME_13223_Metallo-beta-lactamase_L1_type_3	73.9442	PEDO-2	29.13	3003714	carbapenem	antibiotic inactivation	subclass B3 PEDO beta-lactamase
APINPCME_140978_Chloramphenicol_acetyltransferase	181.03	CatU	37.09	3003983	phenicol antibiotic	antibiotic inactivation	chloramphenicol acetyltransferase (CAT)
APINPCME_175201_Virginiamycin_A_acetyltransferase	194.512	vatF	47.32	3003744	streptogramin antibiotic	antibiotic inactivation	streptogramin vat acetyltransferase
APINPCME_177113_Chloramphenicol_acetyltransferase	160.229	CatU	37.62	3003983	phenicol antibiotic	antibiotic inactivation	chloramphenicol acetyltransferase (CAT)
APINPCME_180666_Virginiamycin_A_acetyltransferase	239.965	vatB	52.61	3002841	streptogramin antibiotic	antibiotic inactivation	streptogramin vat acetyltransferase
APINPCME_183384_Streptogramin_A_acetyltransferase	184.496	vatF	45.32	3003744	streptogramin antibiotic	antibiotic inactivation	streptogramin vat acetyltransferase
APINPCME_207377_Chloramphenicol_acetyltransferase	124.405	cat	30.24	3002670	phenicol antibiotic	antibiotic inactivation	chloramphenicol acetyltransferase (CAT)
APINPCME_274523_Chloramphenicol_acetyltransferase	182.956	cat	64.84	3002670	phenicol antibiotic	antibiotic inactivation	chloramphenicol acetyltransferase (CAT)
APINPCME_278225_Lincosamide_resistance_protein	292.738	lnuC	86.59	3002837	lincosamide antibiotic	antibiotic inactivation	lincosamide nucleotidyltransferase (LNU)
APINPCME_28700_SPBc2_prophage-derived_aminoglycoside_N(3_)-acetyltransferase-like_protein_YokD	59.3066	AAC(3)-VIa	20.34	3002540	aminoglycoside antibiotic	antibiotic inactivation	AAC(3)
APINPCME_313458_Extended-spectrum_beta-lactamase_PER-1	305.064	cepA	50.35	3003559	cephalosporin	antibiotic inactivation	cepA beta-lactamase
APINPCME_340361_Chloramphenicol_acetyltransferase_3	90.5077	catIII	27.75	3002685	phenicol antibiotic	antibiotic inactivation	chloramphenicol acetyltransferase (CAT)
APINPCME_70657_Virginiamycin_A_acetyltransferase	176.792	vatF	46.08	3003744	streptogramin antibiotic	antibiotic inactivation	streptogramin vat acetyltransferase
APINPCME_76586_Chloramphenicol_acetyltransferase_3	85.5001	catII	25.85	3002684	phenicol antibiotic	antibiotic inactivation	chloramphenicol acetyltransferase (CAT)
APINPCME_78097_Hydroxyacylglutathione_hydrolase_GloC	72.0182	PEDO-1	32.85	3003670	carbapenem	antibiotic inactivation	subclass B3 PEDO beta-lactamase
BAIAEKAF_101103_Hydroxyacylglutathione_hydrolase_GloC	54.6842	PEDO-1	25.55	3003670	carbapenem	antibiotic inactivation	subclass B3 PEDO beta-lactamase
BAIAEKAF_115254_Chloramphenicol_acetyltransferase	84.7297	cat	28.57	3002670	phenicol antibiotic	antibiotic inactivation	chloramphenicol acetyltransferase (CAT)
BAIAEKAF_117351_Chloramphenicol_acetyltransferase_3	171.4	CatU	38.65	3003983	phenicol antibiotic	antibiotic inactivation	chloramphenicol acetyltransferase (CAT)
BAIAEKAF_140247_Beta-lactamase_enzyme_family_protein	33.8834	PER-6	24.18	3002368	carbapenem; cephalosporin; monobactam; penem; penam	antibiotic inactivation	PER beta-lactamase
BAIAEKAF_152763_Chloramphenicol_acetyltransferase_3	161.77	CatU	39.51	3003983	phenicol antibiotic	antibiotic inactivation	chloramphenicol acetyltransferase (CAT)
BAIAEKAF_155179_Phosphotransferase_enzyme_family_protein	556.984	mphA	93.69	3000316	macrolide antibiotic	antibiotic inactivation	macrolide phosphotransferase (MPH)
BAIAEKAF_158219_Chloramphenicol_acetyltransferase_3	103.99	catIII	30.1	3002685	phenicol antibiotic	antibiotic inactivation	chloramphenicol acetyltransferase (CAT)
BAIAEKAF_166338_putative_metallo-hydrolase	53.5286	PEDO-3	28.57	3003715	carbapenem	antibiotic inactivation	subclass B1 PEDO beta-lactamase
BAIAEKAF_167297_Chloramphenicol_acetyltransferase_3	87.0409	catIII	29.7	3002685	phenicol antibiotic	antibiotic inactivation	chloramphenicol acetyltransferase (CAT)
BAIAEKAF_174919_Chloramphenicol_acetyltransferase_3	124.02	cat	28.84	3002670	phenicol antibiotic	antibiotic inactivation	chloramphenicol acetyltransferase (CAT)
BAIAEKAF_175166_Beta-lactamase_enzyme_family_protein	38.1206	CARB-3	31.91	3002242	penam	antibiotic inactivation	CARB beta-lactamase
BAIAEKAF_18169_putative_metallo-hydrolase	51.2174	PEDO-3	26.6	3003715	carbapenem	antibiotic inactivation	subclass B1 PEDO beta-lactamase
BAIAEKAF_185577_Virginiamycin_A_acetyltransferase	181.415	vatF	46.86	3003744	streptogramin antibiotic	antibiotic inactivation	streptogramin vat acetyltransferase
BAIAEKAF_18842_Extended-spectrum_beta-lactamase_PER-1	113.235	CblA-1	47.2	3002999	cephalosporin	antibiotic inactivation	CblA beta-lactamase
BAIAEKAF_195455_Hydroxyacylglutathione_hydrolase_GloC	62.3882	AIM-1	30.91	3000853	cephalosporin; penam; cephamycin	antibiotic inactivation	AIM beta-lactamase
BAIAEKAF_214267_Chloramphenicol_acetyltransferase	115.161	cat	31.19	3002670	phenicol antibiotic	antibiotic inactivation	chloramphenicol acetyltransferase (CAT)
BAIAEKAF_21528_Chloramphenicol_acetyltransferase_3	91.2781	catIII	28.71	3002685	phenicol antibiotic	antibiotic inactivation	chloramphenicol acetyltransferase (CAT)
BAIAEKAF_220222_Chloramphenicol_acetyltransferase	301.982	catS	85.98	3002688	phenicol antibiotic	antibiotic inactivation	chloramphenicol acetyltransferase (CAT)
BAIAEKAF_220587_Chloramphenicol_acetyltransferase_2	83.9593	catIII	27.27	3002685	phenicol antibiotic	antibiotic inactivation	chloramphenicol acetyltransferase (CAT)
BAIAEKAF_231720_Chloramphenicol_acetyltransferase_2	100.908	catD	30.43	3002682	phenicol antibiotic	antibiotic inactivation	chloramphenicol acetyltransferase (CAT)
BAIAEKAF_232902_Beta-lactamase_enzyme_family_protein	49.2914	blaF	24.29	3003562	penam	antibiotic inactivation	blaF family beta-lactamase
BAIAEKAF_280780_Beta-lactamase_enzyme_family_protein	35.039	CARB-23	28.25	3003186	penam	antibiotic inactivation	CARB beta-lactamase
BAIAEKAF_282302_Chloramphenicol_acetyltransferase	257.299	catQ	56.34	3002687	phenicol antibiotic	antibiotic inactivation	chloramphenicol acetyltransferase (CAT)
BAIAEKAF_287952_Beta-lactamase	52.373	ROB-1	25.57	3002995	cephalosporin; penam	antibiotic inactivation	ROB beta-lactamase
BAIAEKAF_288114_Metallo-beta-lactamase_L1_type_3	127.872	PEDO-2	29.62	3003714	carbapenem	antibiotic inactivation	subclass B3 PEDO beta-lactamase
BAIAEKAF_290773_Chloramphenicol_acetyltransferase	164.081	CatU	38.46	3003983	phenicol antibiotic	antibiotic inactivation	chloramphenicol acetyltransferase (CAT)
BAIAEKAF_29484_Beta-lactamase_enzyme_family_protein	48.521	LRA-5	25.56	3002483	cephalosporin; penam	antibiotic inactivation	class A LRA beta-lactamase
BAIAEKAF_308677_rRNA_adenine_N-6-methyltransferase	494.197	ErmF	92.11	3000498	lincosamide antibiotic; streptogramin antibiotic; macrolide antibiotic	antibiotic target alteration	Erm 23S ribosomal RNA methyltransferase
BAIAEKAF_42234_Chloramphenicol_acetyltransferase	297.36	catB9	66.02	3002681	phenicol antibiotic	antibiotic inactivation	chloramphenicol acetyltransferase (CAT)
BAIAEKAF_43931_Extended-spectrum_beta-lactamase_PER-1	370.933	CblA-1	62.84	3002999	cephalosporin	antibiotic inactivation	CblA beta-lactamase
BAIAEKAF_48480_Beta-lactamase_enzyme_family_protein	43.5134	LRA-5	25	3002483	cephalosporin; penam	antibiotic inactivation	class A LRA beta-lactamase
BAIAEKAF_64015_Beta-lactamase_enzyme_family_protein	47.7506	TLA-1	24.6	3003202	cephalosporin; monobactam; fluoroquinolone antibiotic	antibiotic inactivation	TLA beta-lactamase
BAIAEKAF_64029_Beta-lactamase_1	51.6026	BEL-3	29.41	3002387	cephalosporin; monobactam; penam	antibiotic inactivation	BEL beta-lactamase
BAIAEKAF_75457_SPBc2_prophage-derived_aminoglycoside_N(3_)-acetyltransferase-like_protein_YokD	465.692	AAC(3)-IIa	100	3002533	aminoglycoside antibiotic	antibiotic inactivation	AAC(3)
BAIAEKAF_81722_Beta-lactamase_enzyme_family_protein	47.7506	TLA-1	22.89	3003202	cephalosporin; monobactam; fluoroquinolone antibiotic	antibiotic inactivation	TLA beta-lactamase
BAIAEKAF_93467_Beta-lactamase_enzyme_family_protein	33.8834	LRA-5	23.66	3002483	cephalosporin; penam	antibiotic inactivation	class A LRA beta-lactamase
BFOHLDOG_01568_Metallo-beta-lactamase_L1_type_3	238.039	LRA-8	45.49	3002487	cephalosporin; penam	antibiotic inactivation	subclass B3 LRA beta-lactamase
BFOHLDOG_04237_Metallo-beta-lactamase_type_2	60.8474	IND-5	24.69	3002261	carbapenem	antibiotic inactivation	IND beta-lactamase
BFOHLDOG_07386_SPBc2_prophage-derived_aminoglycoside_N(3_)-acetyltransferase-like_protein_YokD	152.525	AAC(3)-IV	57.58	3002539	aminoglycoside antibiotic	antibiotic inactivation	AAC(3)
BFOHLDOG_108643_Metallo-beta-lactamase_type_2	81.6481	VIM-9	28.23	3002279	carbapenem; cephalosporin; cephamycin; penem; penam	antibiotic inactivation	VIM beta-lactamase
BFOHLDOG_109791_Metallo-beta-lactamase_L1_type_3	103.99	FEZ-1	50	3000606	carbapenem; cephalosporin; penam	antibiotic inactivation	FEZ beta-lactamase
BFOHLDOG_135520_Metallo-beta-lactamase_type_2	73.1738	Vibrio cholerae varG	26.87	3004289	carbapenem	antibiotic inactivation	subclass B1 Vibrio cholerae varG beta-lactamase
BFOHLDOG_136695_Gentamicin_3-N-acetyltransferase	67.3958	AAC(3)-Ib/AAC(6-PRIME)-Ib-DPRIME	63.33	3002600	aminoglycoside antibiotic	antibiotic inactivation	AAC(3); AAC(6-PRIME)
BFOHLDOG_140203_Hydroxyacylglutathione_hydrolase	50.447	TUS-1	24.04	3000844	carbapenem; cephalosporin; cephamycin	antibiotic inactivation	TUS beta-lactamase
BFOHLDOG_14111_Metallo-beta-lactamase_L1_type_3	225.328	FEZ-1	45.66	3000606	carbapenem; cephalosporin; penam	antibiotic inactivation	FEZ beta-lactamase
BFOHLDOG_142716_Tetracycline_resistance_protein_TetM_from_transposon_TnFO1	1254.2	tetQ	94.03	3000191	tetracycline antibiotic	antibiotic target protection	tetracycline-resistant ribosomal protection protein
BFOHLDOG_146409_Metallo-beta-lactamase_L1_type_3	190.274	AIM-1	68.12	3000853	cephalosporin; penam; cephamycin	antibiotic inactivation	AIM beta-lactamase
BFOHLDOG_14801_Aminoglycoside_3-N-acetyltransferase	76.2554	AAC(3)-IIIc	43.43	3002538	aminoglycoside antibiotic	antibiotic inactivation	AAC(3)
BFOHLDOG_148401_Hydroxyacylglutathione_hydrolase	50.0618	imiS	21.82	3003095	carbapenem	antibiotic inactivation	CphA beta-lactamase
BFOHLDOG_152350_Metallo-beta-lactamase_L1_type_3	205.297	FEZ-1	42.45	3000606	carbapenem; cephalosporin; penam	antibiotic inactivation	FEZ beta-lactamase
BFOHLDOG_159372_Extended-spectrum_beta-lactamase_PER-1	72.0182	TLA-1	34.55	3003202	cephalosporin; monobactam; fluoroquinolone antibiotic	antibiotic inactivation	TLA beta-lactamase
BFOHLDOG_168806_Metallo-beta-lactamase_type_2	58.5362	cphA3	29.94	3003093	carbapenem	antibiotic inactivation	CphA beta-lactamase
BFOHLDOG_170393_Metallo-beta-lactamase_type_2	65.4698	VIM-33	27.83	3002303	carbapenem; cephalosporin; cephamycin; penem; penam	antibiotic inactivation	VIM beta-lactamase
BFOHLDOG_174328_Imipenem-hydrolyzing_beta-lactamase	69.3218	TLA-1	30.06	3003202	cephalosporin; monobactam; fluoroquinolone antibiotic	antibiotic inactivation	TLA beta-lactamase
BFOHLDOG_183254_Gentamicin_3-N-acetyltransferase	164.851	AAC(3)-Ib	61.9	3002530	aminoglycoside antibiotic	antibiotic inactivation	AAC(3)
BFOHLDOG_184895_Carbapenem-hydrolyzing_beta-lactamase_Sme-1	59.6918	CblA-1	28.74	3002999	cephalosporin	antibiotic inactivation	CblA beta-lactamase
BFOHLDOG_186842_Hydroxyacylglutathione_hydrolase	45.0542	cphA6	25	3003102	carbapenem	antibiotic inactivation	CphA beta-lactamase
BFOHLDOG_209033_Gentamicin_3-N-acetyltransferase	112.849	AAC(3)-Ib/AAC(6-PRIME)-Ib-DPRIME	65.12	3002600	aminoglycoside antibiotic	antibiotic inactivation	AAC(3); AAC(6-PRIME)
BFOHLDOG_211670_Beta-lactamase	63.1586	CTX-M-151	27.66	3002008	cephalosporin	antibiotic inactivation	CTX-M beta-lactamase
BFOHLDOG_225752_Metallo-beta-lactamase_type_2	67.781	CcrA	23.79	3000578	carbapenem	antibiotic inactivation	CcrA beta-lactamase
BFOHLDOG_229491_Metallo-beta-lactamase_L1_type_3	277.715	Rm3	49.08	3003894	carbapenem; cephalosporin; penam	antibiotic inactivation	Rm3 family beta-lactamase
BFOHLDOG_230840_Metallo-beta-lactamase_superfamily_protein	41.2022	cphA3	23.81	3003093	carbapenem	antibiotic inactivation	CphA beta-lactamase
BFOHLDOG_231158_Metallo-beta-lactamase_superfamily_protein	48.1358	SPM-1	23.13	3003793	carbapenem	antibiotic inactivation	SPM beta-lactamase
BFOHLDOG_238097_Gentamicin_3-N-acetyltransferase	167.548	AAC(3)-Ic	56.29	3002531	aminoglycoside antibiotic	antibiotic inactivation	AAC(3)
BFOHLDOG_245523_Hydroxyacylglutathione_hydrolase	54.6842	SFH-1	30.14	3000849	carbapenem	antibiotic inactivation	SFH beta-lactamase
BFOHLDOG_267121_Beta-lactamase_enzyme_family_protein	54.6842	LRA-5	38.53	3002483	cephalosporin; penam	antibiotic inactivation	class A LRA beta-lactamase
BFOHLDOG_280979_Gentamicin_3-N-acetyltransferase	165.622	AAC(3)-Ic	57.93	3002531	aminoglycoside antibiotic	antibiotic inactivation	AAC(3)
BFOHLDOG_289758_rRNA_methyltransferase	290.426	Erm(38)	60.69	3000601	lincosamide antibiotic; streptogramin antibiotic; macrolide antibiotic	antibiotic target alteration	Erm 23S ribosomal RNA methyltransferase
BFOHLDOG_296900_SPBc2_prophage-derived_aminoglycoside_N(3_)-acetyltransferase-like_protein_YokD	93.2041	AAC(3)-IXa	32.94	3002543	aminoglycoside antibiotic	antibiotic inactivation	AAC(3)
BFOHLDOG_297246_Imipenem-hydrolyzing_beta-lactamase	66.2402	VCC-1	40.45	3003713	carbapenem; monobactam; penam	antibiotic inactivation	VCC beta-lactamase
BFOHLDOG_300325_SPBc2_prophage-derived_aminoglycoside_N(3_)-acetyltransferase-like_protein_YokD	308.145	AAC(3)-IV	71.5	3002539	aminoglycoside antibiotic	antibiotic inactivation	AAC(3)
BFOHLDOG_49116_Metallo-beta-lactamase_superfamily_protein	37.3502	Vibrio cholerae varG	38.6	3004289	carbapenem	antibiotic inactivation	subclass B1 Vibrio cholerae varG beta-lactamase
BFOHLDOG_55740_Beta-lactamase	57.7658	EXO-1	27.82	3003564	penam	antibiotic inactivation	EXO beta-lactamase
BFOHLDOG_70810_Beta-lactamase	58.5362	LRA-5	25.78	3002483	cephalosporin; penam	antibiotic inactivation	class A LRA beta-lactamase
BGBCJGGL_128384_Virginiamycin_A_acetyltransferase	204.912	vatB	49.5	3002841	streptogramin antibiotic	antibiotic inactivation	streptogramin vat acetyltransferase
BGBCJGGL_136239_Beta-lactamase_enzyme_family_protein	49.2914	CARB-9	30.91	3002248	penam	antibiotic inactivation	CARB beta-lactamase
BGBCJGGL_147608_SPBc2_prophage-derived_aminoglycoside_N(3_)-acetyltransferase-like_protein_YokD	63.1586	AAC(3)-Xa	27.98	3002544	aminoglycoside antibiotic	antibiotic inactivation	AAC(3)
BGBCJGGL_151856_Beta-lactamase_TEM	365.155	TEM-215	61.4	3001392	cephalosporin; monobactam; penem; penam	antibiotic inactivation	TEM beta-lactamase
BGBCJGGL_154247_Streptogramin_A_acetyltransferase	204.912	vatF	51.92	3003744	streptogramin antibiotic	antibiotic inactivation	streptogramin vat acetyltransferase
BGBCJGGL_25073_SPBc2_prophage-derived_aminoglycoside_N(3_)-acetyltransferase-like_protein_YokD	62.3882	AAC(3)-Xa	30.11	3002544	aminoglycoside antibiotic	antibiotic inactivation	AAC(3)
BGBCJGGL_76331_Streptogramin_A_acetyltransferase	247.669	vatB	54.85	3002841	streptogramin antibiotic	antibiotic inactivation	streptogramin vat acetyltransferase
BGBCJGGL_76464_Virginiamycin_A_acetyltransferase	211.46	vatF	50	3003744	streptogramin antibiotic	antibiotic inactivation	streptogramin vat acetyltransferase
BGBCJGGL_84076_Chloramphenicol_acetyltransferase	218.779	catQ	45.79	3002687	phenicol antibiotic	antibiotic inactivation	chloramphenicol acetyltransferase (CAT)
BGBCJGGL_94638_Hydroxyacylglutathione_hydrolase_GloC	51.9878	PEDO-1	28.86	3003670	carbapenem	antibiotic inactivation	subclass B3 PEDO beta-lactamase
BIBHEKIF_03556_Virginiamycin_A_acetyltransferase	191.43	vatF	48.76	3003744	streptogramin antibiotic	antibiotic inactivation	streptogramin vat acetyltransferase
BIBHEKIF_10792_Virginiamycin_A_acetyltransferase	193.356	vatF	47.6	3003744	streptogramin antibiotic	antibiotic inactivation	streptogramin vat acetyltransferase
BIBHEKIF_113980_Streptogramin_A_acetyltransferase	186.422	vatF	46.41	3003744	streptogramin antibiotic	antibiotic inactivation	streptogramin vat acetyltransferase
BIBHEKIF_116728_Beta-lactamase_TEM-12	77.0258	TLA-2	28.02	3003203	cephalosporin; monobactam; fluoroquinolone antibiotic	antibiotic inactivation	TLA beta-lactamase
BIBHEKIF_118084_Chloramphenicol_acetyltransferase_3	160.614	CatU	38.05	3003983	phenicol antibiotic	antibiotic inactivation	chloramphenicol acetyltransferase (CAT)
BIBHEKIF_127458_Beta-lactamase_SHV-24	62.003	blaF	28.46	3003562	penam	antibiotic inactivation	blaF family beta-lactamase
BIBHEKIF_128086_Extended-spectrum_beta-lactamase_PER-1	447.203	cepA	75	3003559	cephalosporin	antibiotic inactivation	cepA beta-lactamase
BIBHEKIF_133092_Hydroxyacylglutathione_hydrolase_GloC	52.7582	LRA-2	32.23	3002485	cephalosporin; penam	antibiotic inactivation	subclass B3 LRA beta-lactamase
BIBHEKIF_136911_Aminoglycoside_3-N-acetyltransferase	55.4546	AAC(3)-IIIc	24.84	3002538	aminoglycoside antibiotic	antibiotic inactivation	AAC(3)
BIBHEKIF_185685_Chloramphenicol_acetyltransferase_3	83.9593	catIII	28.23	3002685	phenicol antibiotic	antibiotic inactivation	chloramphenicol acetyltransferase (CAT)
BIBHEKIF_199544_Chloramphenicol_acetyltransferase	166.392	cat	52.41	3002670	phenicol antibiotic	antibiotic inactivation	chloramphenicol acetyltransferase (CAT)
BIBHEKIF_200256_Tetracycline_resistance_protein_TetM_from_transposon_TnFO1	1168.68	tetQ	88.14	3000191	tetracycline antibiotic	antibiotic target protection	tetracycline-resistant ribosomal protection protein
BIBHEKIF_203361_Tetracycline_resistance_protein_TetO	1172.92	tet32	88.09	3000196	tetracycline antibiotic	antibiotic target protection	tetracycline-resistant ribosomal protection protein
BIBHEKIF_203444_rRNA_adenine_N-6-methyltransferase	464.537	ErmF	86.09	3000498	lincosamide antibiotic; streptogramin antibiotic; macrolide antibiotic	antibiotic target alteration	Erm 23S ribosomal RNA methyltransferase
BIBHEKIF_20438_Beta-lactamase_enzyme_family_protein	56.225	LRA-5	23.93	3002483	cephalosporin; penam	antibiotic inactivation	class A LRA beta-lactamase
BIBHEKIF_24541_SPBc2_prophage-derived_aminoglycoside_N(3_)-acetyltransferase-like_protein_YokD	74.3294	AAC(3)-Xa	25.97	3002544	aminoglycoside antibiotic	antibiotic inactivation	AAC(3)
BIBHEKIF_40525_Extended-spectrum_beta-lactamase_PER-1	323.553	cepA	52.58	3003559	cephalosporin	antibiotic inactivation	cepA beta-lactamase
BIBHEKIF_50565_Extended-spectrum_beta-lactamase_PER-1	169.088	cepA	39.07	3003559	cephalosporin	antibiotic inactivation	cepA beta-lactamase
BIBHEKIF_53855_Chloramphenicol_acetyltransferase	300.442	catS	84.76	3002688	phenicol antibiotic	antibiotic inactivation	chloramphenicol acetyltransferase (CAT)
BIBHEKIF_58760_Chloramphenicol_acetyltransferase	210.305	catQ	48.31	3002687	phenicol antibiotic	antibiotic inactivation	chloramphenicol acetyltransferase (CAT)
BIBHEKIF_61193_Hydroxyacylglutathione_hydrolase_GloC	53.1434	SPG-1	30.63	3003720	carbapenem	antibiotic inactivation	SPG beta-lacatamase
BIBHEKIF_92116_Virginiamycin_A_acetyltransferase	180.644	vatF	46.34	3003744	streptogramin antibiotic	antibiotic inactivation	streptogramin vat acetyltransferase
BKNPJFAH_128476_Beta-lactamase_PSE-1	147.132	CARB-3	35.02	3002242	penam	antibiotic inactivation	CARB beta-lactamase
BKNPJFAH_185355_Extended-spectrum_beta-lactamase_PER-1	335.109	CfxA3	100	3003003	cephamycin	antibiotic inactivation	CfxA beta-lactamase
BKNPJFAH_27648_Virginiamycin_A_acetyltransferase	240.35	vatB	56.8	3002841	streptogramin antibiotic	antibiotic inactivation	streptogramin vat acetyltransferase
BKNPJFAH_34704_Beta-lactamase	55.4546	ROB-1	26.82	3002995	cephalosporin; penam	antibiotic inactivation	ROB beta-lactamase
BKNPJFAH_49718_Hydroxyacylglutathione_hydrolase_GloC	73.559	BJP-1	38.98	3000856	carbapenem	antibiotic inactivation	BJP beta-lactamase
BOGGHMCG_03137_Metallo-beta-lactamase_L1_type_3	97.0561	LRA-3	33.73	3002510	cephalosporin; penam	antibiotic inactivation	subclass B3 LRA beta-lactamase
BOGGHMCG_06920_Chloramphenicol_acetyltransferase	101.293	cat	31.07	3002670	phenicol antibiotic	antibiotic inactivation	chloramphenicol acetyltransferase (CAT)
BOGGHMCG_101967_Chloramphenicol_acetyltransferase	164.081	CatU	38.54	3003983	phenicol antibiotic	antibiotic inactivation	chloramphenicol acetyltransferase (CAT)
BOGGHMCG_201781_Metallo-beta-lactamase_L1_type_3	70.4774	SPG-1	28.4	3003720	carbapenem	antibiotic inactivation	SPG beta-lacatamase
BOGGHMCG_34352_Beta-lactamase_enzyme_family_protein	37.7354	PER-3	26.2	3002365	carbapenem; cephalosporin; monobactam; penem; penam	antibiotic inactivation	PER beta-lactamase
BOGGHMCG_80977_Hydroxyacylglutathione_hydrolase_GloC	62.3882	BJP-1	38.2	3000856	carbapenem	antibiotic inactivation	BJP beta-lactamase
BOGGHMCG_98956_Chloramphenicol_acetyltransferase	169.474	catQ	37.07	3002687	phenicol antibiotic	antibiotic inactivation	chloramphenicol acetyltransferase (CAT)
CBEPHJEN_04098_Hydroxyacylglutathione_hydrolase_GloC	59.6918	PEDO-1	28.17	3003670	carbapenem	antibiotic inactivation	subclass B3 PEDO beta-lactamase
CBEPHJEN_127092_Chloramphenicol_acetyltransferase	140.198	catI	31.25	3002683	phenicol antibiotic	antibiotic inactivation	chloramphenicol acetyltransferase (CAT)
CBEPHJEN_134340_Chloramphenicol_acetyltransferase	129.413	cat	33.49	3002670	phenicol antibiotic	antibiotic inactivation	chloramphenicol acetyltransferase (CAT)
CBEPHJEN_156971_Tetracycline_resistance_protein_TetO	1043.49	tetW	77.31	3000194	tetracycline antibiotic	antibiotic target protection	tetracycline-resistant ribosomal protection protein
CBEPHJEN_177013_Chloramphenicol_acetyltransferase	125.561	plasmid-encoded cat (pp-cat)	29.47	3002689	phenicol antibiotic	antibiotic inactivation	chloramphenicol acetyltransferase (CAT)
CBEPHJEN_178433_Chloramphenicol_acetyltransferase	88.5817	catQ	35.59	3002687	phenicol antibiotic	antibiotic inactivation	chloramphenicol acetyltransferase (CAT)
CBEPHJEN_178481_Chloramphenicol_acetyltransferase	149.443	CatU	37.02	3003983	phenicol antibiotic	antibiotic inactivation	chloramphenicol acetyltransferase (CAT)
CBEPHJEN_19139_Chloramphenicol_acetyltransferase	94.3597	catQ	37.61	3002687	phenicol antibiotic	antibiotic inactivation	chloramphenicol acetyltransferase (CAT)
CBEPHJEN_191448_Aminoglycoside_3_-phosphotransferase	145.976	APH(3-PRIME)-IIIa	34.69	3002647	aminoglycoside antibiotic	antibiotic inactivation	APH(3-PRIME)
CBEPHJEN_193642_Hydroxyacylglutathione_hydrolase_GloC	57.7658	IMP-41	23.7	3002232	carbapenem; cephalosporin; cephamycin; penem; penam	antibiotic inactivation	IMP beta-lactamase
CBEPHJEN_205014_Extended-spectrum_beta-lactamase_PER-1	137.117	cepA	35.74	3003559	cephalosporin	antibiotic inactivation	cepA beta-lactamase
CBEPHJEN_217980_Extended-spectrum_beta-lactamase_PER-1	616.305	CfxA2	92.21	3003002	cephamycin	antibiotic inactivation	CfxA beta-lactamase
CBEPHJEN_245191_Aminoglycoside_3_-phosphotransferase	154.836	APH(3-PRIME)-IVa	36.63	3002648	aminoglycoside antibiotic	antibiotic inactivation	APH(3-PRIME)
CBEPHJEN_247613_Extended-spectrum_beta-lactamase_PER-1	94.7449	cepA	44.23	3003559	cephalosporin	antibiotic inactivation	cepA beta-lactamase
CBEPHJEN_253671_SPBc2_prophage-derived_aminoglycoside_N(3_)-acetyltransferase-like_protein_YokD	160.229	AAC(3)-Xa	36.63	3002544	aminoglycoside antibiotic	antibiotic inactivation	AAC(3)
CBEPHJEN_255836_Aminoglycoside_6-adenylyltransferase	399.438	ANT(6)-Ib	67.63	3002629	aminoglycoside antibiotic	antibiotic inactivation	ANT(6)
CBEPHJEN_267833_Bifunctional_AAC_APH	569.696	APH(2-DPRIME)-IIa	92.98	3002635	aminoglycoside antibiotic	antibiotic inactivation	APH(2-DPRIME)
CBEPHJEN_275514_Chloramphenicol_acetyltransferase_3	77.7962	cat	42.68	3002670	phenicol antibiotic	antibiotic inactivation	chloramphenicol acetyltransferase (CAT)
CBEPHJEN_281825_Chloramphenicol_acetyltransferase_3	89.7373	catIII	30.11	3002685	phenicol antibiotic	antibiotic inactivation	chloramphenicol acetyltransferase (CAT)
CBEPHJEN_28290_Chloramphenicol_acetyltransferase	122.865	CatU	39.29	3003983	phenicol antibiotic	antibiotic inactivation	chloramphenicol acetyltransferase (CAT)
CBEPHJEN_291080_Chloramphenicol_acetyltransferase_3	89.7373	CatU	32.73	3003983	phenicol antibiotic	antibiotic inactivation	chloramphenicol acetyltransferase (CAT)
CBEPHJEN_295397_Chloramphenicol_acetyltransferase	148.288	CatU	38.38	3003983	phenicol antibiotic	antibiotic inactivation	chloramphenicol acetyltransferase (CAT)
CBEPHJEN_305176_Hydroxyacylglutathione_hydrolase_GloC	63.929	SPG-1	29.66	3003720	carbapenem	antibiotic inactivation	SPG beta-lacatamase
CBEPHJEN_310574_Aminoglycoside_3_-phosphotransferase	128.642	APH(3-PRIME)-IVa	36.82	3002648	aminoglycoside antibiotic	antibiotic inactivation	APH(3-PRIME)
CBEPHJEN_31246_Chloramphenicol_acetyltransferase	109.383	CatU	42.37	3003983	phenicol antibiotic	antibiotic inactivation	chloramphenicol acetyltransferase (CAT)
CBEPHJEN_32054_Beta-lactamase	57.7658	VEB-7	23.79	3002376	cephalosporin; monobactam	antibiotic inactivation	VEB beta-lactamase
CBEPHJEN_322336_Beta-lactamase_enzyme_family_protein	59.6918	blaF	27.73	3003562	penam	antibiotic inactivation	blaF family beta-lactamase
CBEPHJEN_344396_Extended-spectrum_beta-lactamase_PER-1	150.599	TLA-3	39.35	3003204	cephalosporin; monobactam; fluoroquinolone antibiotic	antibiotic inactivation	TLA beta-lactamase
CBEPHJEN_345850_Chloramphenicol_acetyltransferase	99.7525	catQ	38.74	3002687	phenicol antibiotic	antibiotic inactivation	chloramphenicol acetyltransferase (CAT)
CBEPHJEN_354817_Phosphotransferase_enzyme_family_protein	541.962	mphB	85.28	3000318	macrolide antibiotic	antibiotic inactivation	macrolide phosphotransferase (MPH)
CBEPHJEN_364778_Chloramphenicol_acetyltransferase	150.599	catB9	44.04	3002681	phenicol antibiotic	antibiotic inactivation	chloramphenicol acetyltransferase (CAT)
CBEPHJEN_365504_Aminoglycoside_3_-phosphotransferase	340.502	APH(3-PRIME)-VIIa	64.4	3002654	aminoglycoside antibiotic	antibiotic inactivation	APH(3-PRIME)
CBEPHJEN_368164_Chloramphenicol_acetyltransferase	165.236	catQ	44.24	3002687	phenicol antibiotic	antibiotic inactivation	chloramphenicol acetyltransferase (CAT)
CBEPHJEN_37405_Aminoglycoside_3_-phosphotransferase	63.5438	APH(3-PRIME)-IIb	39.53	3002645	aminoglycoside antibiotic	antibiotic inactivation	APH(3-PRIME)
CBEPHJEN_37623_Chloramphenicol_acetyltransferase_2	142.895	cat	33.33	3002670	phenicol antibiotic	antibiotic inactivation	chloramphenicol acetyltransferase (CAT)
CBEPHJEN_405174_Virginiamycin_A_acetyltransferase	186.422	vatF	50.26	3003744	streptogramin antibiotic	antibiotic inactivation	streptogramin vat acetyltransferase
CBEPHJEN_410352_Chloramphenicol_acetyltransferase	117.087	catB	39.26	3002674	phenicol antibiotic	antibiotic inactivation	chloramphenicol acetyltransferase (CAT)
CBEPHJEN_431272_Aminoglycoside_3_-phosphotransferase	94.3597	APH(3-PRIME)-IIIa	50.98	3002647	aminoglycoside antibiotic	antibiotic inactivation	APH(3-PRIME)
CBEPHJEN_433322_Beta-lactamase_enzyme_family_protein	51.9878	TEM-145	25.62	3001012	cephalosporin; monobactam; penem; penam	antibiotic inactivation	TEM beta-lactamase
CBEPHJEN_442112_Chloramphenicol_acetyltransferase	152.14	catB9	45.36	3002681	phenicol antibiotic	antibiotic inactivation	chloramphenicol acetyltransferase (CAT)
CBEPHJEN_448659_Extended-spectrum_beta-lactamase_PER-1	200.29	CblA-1	42.63	3002999	cephalosporin	antibiotic inactivation	CblA beta-lactamase
CBEPHJEN_455626_Extended-spectrum_beta-lactamase_PER-1	452.981	CfxA2	68.45	3003002	cephamycin	antibiotic inactivation	CfxA beta-lactamase
CBEPHJEN_457437_Beta-lactamase_enzyme_family_protein	172.94	CfxA2	65.25	3003002	cephamycin	antibiotic inactivation	CfxA beta-lactamase
CBEPHJEN_459831_Chloramphenicol_acetyltransferase	90.5077	plasmid-encoded cat (pp-cat)	28.23	3002689	phenicol antibiotic	antibiotic inactivation	chloramphenicol acetyltransferase (CAT)
CBEPHJEN_460716_Streptomycin_3__-adenylyltransferase	270.011	ANT(9)-Ia	54.74	3002630	aminoglycoside antibiotic	antibiotic inactivation	ANT(9)
CBEPHJEN_464031_Extended-spectrum_beta-lactamase_PER-1	74.7146	VEB-7	30.99	3002376	cephalosporin; monobactam	antibiotic inactivation	VEB beta-lactamase
CBEPHJEN_467144_SPBc2_prophage-derived_aminoglycoside_N(3_)-acetyltransferase-like_protein_YokD	84.7297	AAC(3)-IXa	39.32	3002543	aminoglycoside antibiotic	antibiotic inactivation	AAC(3)
CBEPHJEN_487458_Extended-spectrum_beta-lactamase_PER-1	158.688	cepA	39.33	3003559	cephalosporin	antibiotic inactivation	cepA beta-lactamase
CBEPHJEN_52936_Bifunctional_polymyxin_resistance_protein_ArnA	1216.83	arnA	87.12	3002985	peptide antibiotic	antibiotic target alteration	pmr phosphoethanolamine transferase
CBEPHJEN_52937_Undecaprenyl-phosphate_4-deoxy-4-formamido-L-arabinose_transferase	621.698	PmrF	92.79	3003578	peptide antibiotic	antibiotic target alteration	pmr phosphoethanolamine transferase
CBEPHJEN_537550_Lincosamide_resistance_protein	307.76	lnuC	89.02	3002837	lincosamide antibiotic	antibiotic inactivation	lincosamide nucleotidyltransferase (LNU)
CBEPHJEN_542585_Beta-lactamase_OXA-133	411.379	OXA-257	77.91	3001694	cephalosporin; penam	antibiotic inactivation	OXA beta-lactamase
CBEPHJEN_545784_Metallo-beta-lactamase_type_2	63.5438	SFH-1	29.59	3000849	carbapenem	antibiotic inactivation	SFH beta-lactamase
CBEPHJEN_54598_Metallo-beta-lactamase_type_2	55.4546	cphA4	30	3003100	carbapenem	antibiotic inactivation	CphA beta-lactamase
CBEPHJEN_548919_Hydroxyacylglutathione_hydrolase	48.1358	Vibrio cholerae varG	24.77	3004289	carbapenem	antibiotic inactivation	subclass B1 Vibrio cholerae varG beta-lactamase
CBEPHJEN_549545_Aminoglycoside_3_-phosphotransferase	62.3882	APH(3-PRIME)-IVa	30.28	3002648	aminoglycoside antibiotic	antibiotic inactivation	APH(3-PRIME)
CBEPHJEN_550613_Phosphotransferase_enzyme_family_protein	46.9802	APH(3-PRIME)-IIb	27.66	3002645	aminoglycoside antibiotic	antibiotic inactivation	APH(3-PRIME)
CBEPHJEN_563738_Chloramphenicol_acetyltransferase	160.614	catQ	37.02	3002687	phenicol antibiotic	antibiotic inactivation	chloramphenicol acetyltransferase (CAT)
CBEPHJEN_563884_Beta-lactamase_enzyme_family_protein	58.9214	CblA-1	25.57	3002999	cephalosporin	antibiotic inactivation	CblA beta-lactamase
CBEPHJEN_576268_Hydroxyacylglutathione_hydrolase_GloC	42.3578	PEDO-2	23.03	3003714	carbapenem	antibiotic inactivation	subclass B3 PEDO beta-lactamase
CBEPHJEN_587099_Chloramphenicol_acetyltransferase	127.872	cat	29.95	3002670	phenicol antibiotic	antibiotic inactivation	chloramphenicol acetyltransferase (CAT)
CBEPHJEN_594160_Chloramphenicol_acetyltransferase_2	141.739	catD	77.92	3002682	phenicol antibiotic	antibiotic inactivation	chloramphenicol acetyltransferase (CAT)
CBEPHJEN_59790_Extended-spectrum_beta-lactamase_PER-1	130.954	cepA	43.43	3003559	cephalosporin	antibiotic inactivation	cepA beta-lactamase
CBEPHJEN_60312_Chloramphenicol_acetyltransferase	99.3673	cat	30.94	3002670	phenicol antibiotic	antibiotic inactivation	chloramphenicol acetyltransferase (CAT)
CBEPHJEN_606423_Hydroxyacylglutathione_hydrolase_GloC	70.8626	PEDO-2	36.08	3003714	carbapenem	antibiotic inactivation	subclass B3 PEDO beta-lactamase
CBEPHJEN_62530_Chloramphenicol_acetyltransferase_2	136.346	CatU	32.86	3003983	phenicol antibiotic	antibiotic inactivation	chloramphenicol acetyltransferase (CAT)
CBEPHJEN_62531_SPBc2_prophage-derived_aminoglycoside_N(3_)-acetyltransferase-like_protein_YokD	55.8398	AAC(3)-IIc	26.2	3002535	aminoglycoside antibiotic	antibiotic inactivation	AAC(3)
CBEPHJEN_626984_Chloramphenicol_acetyltransferase	97.4413	CatU	36.44	3003983	phenicol antibiotic	antibiotic inactivation	chloramphenicol acetyltransferase (CAT)
CBEPHJEN_630023_Beta-lactamase	75.0998	LRA-5	28.68	3002483	cephalosporin; penam	antibiotic inactivation	class A LRA beta-lactamase
CBEPHJEN_631908_Chloramphenicol_acetyltransferase_3	102.834	catIII	31.86	3002685	phenicol antibiotic	antibiotic inactivation	chloramphenicol acetyltransferase (CAT)
CBEPHJEN_647447_putative_metallo-hydrolase	50.0618	KHM-1	22.22	3000847	carbapenem; cephalosporin; cephamycin; penem; penam	antibiotic inactivation	KHM beta-latamase
CBEPHJEN_649645_Putative_acetyltransferase	63.929	vatA	34.23	3002840	streptogramin antibiotic	antibiotic inactivation	streptogramin vat acetyltransferase
CBEPHJEN_659811_Extended-spectrum_beta-lactamase_PER-1	556.984	CfxA4	83.02	3003005	cephamycin	antibiotic inactivation	CfxA beta-lactamase
CBEPHJEN_67973_Chloramphenicol_acetyltransferase_3	161.77	catQ	33.97	3002687	phenicol antibiotic	antibiotic inactivation	chloramphenicol acetyltransferase (CAT)
CBEPHJEN_681596_Beta-lactamase_enzyme_family_protein	62.7734	CblA-1	27.87	3002999	cephalosporin	antibiotic inactivation	CblA beta-lactamase
CBEPHJEN_711688_SPBc2_prophage-derived_aminoglycoside_N(3_)-acetyltransferase-like_protein_YokD	55.4546	AAC(3)-VIIIa	48.98	3002542	aminoglycoside antibiotic	antibiotic inactivation	AAC(3)
CBEPHJEN_711689_SPBc2_prophage-derived_aminoglycoside_N(3_)-acetyltransferase-like_protein_YokD	77.411	AAC(3)-VIa	36.8	3002540	aminoglycoside antibiotic	antibiotic inactivation	AAC(3)
CBEPHJEN_716333_Streptogramin_A_acetyltransferase	107.842	vatD	37.65	3002843	streptogramin antibiotic	antibiotic inactivation	streptogramin vat acetyltransferase
CBEPHJEN_719870_Chloramphenicol_acetyltransferase_3	87.8113	cat	34.33	3002670	phenicol antibiotic	antibiotic inactivation	chloramphenicol acetyltransferase (CAT)
CBEPHJEN_751056_Aminoglycoside_3-N-acetyltransferase	62.003	AAC(3)-IXa	34.43	3002543	aminoglycoside antibiotic	antibiotic inactivation	AAC(3)
CBEPHJEN_763580_Chloramphenicol_acetyltransferase	99.7525	cat86	29.85	3002672	phenicol antibiotic	antibiotic inactivation	chloramphenicol acetyltransferase (CAT)
CBEPHJEN_770461_Putative_acetyltransferase	61.6178	vatA	33.33	3002840	streptogramin antibiotic	antibiotic inactivation	streptogramin vat acetyltransferase
CBEPHJEN_777345_Tetracycline_resistance_protein_TetM_from_transposon_TnFO1	1144.8	tetM	89.83	3000186	tetracycline antibiotic	antibiotic target protection	tetracycline-resistant ribosomal protection protein
CBEPHJEN_779042_Streptomycin_3__-adenylyltransferase	266.159	ANT(9)-Ia	55.74	3002630	aminoglycoside antibiotic	antibiotic inactivation	ANT(9)
CBEPHJEN_779525_Extended-spectrum_beta-lactamase_PER-1	171.4	cepA	42.98	3003559	cephalosporin	antibiotic inactivation	cepA beta-lactamase
CBEPHJEN_85791_Chloramphenicol_acetyltransferase	115.161	cat	69.01	3002670	phenicol antibiotic	antibiotic inactivation	chloramphenicol acetyltransferase (CAT)
CBEPHJEN_93050_SPBc2_prophage-derived_aminoglycoside_N(3_)-acetyltransferase-like_protein_YokD	122.479	AAC(3)-VIIIa	29.93	3002542	aminoglycoside antibiotic	antibiotic inactivation	AAC(3)
CDFGGAOB_103574_Chloramphenicol_acetyltransferase_3	129.413	CatU	43.26	3003983	phenicol antibiotic	antibiotic inactivation	chloramphenicol acetyltransferase (CAT)
CDFGGAOB_117289_Virginiamycin_A_acetyltransferase	186.422	vatF	46.57	3003744	streptogramin antibiotic	antibiotic inactivation	streptogramin vat acetyltransferase
CDFGGAOB_128078_Hydroxyacylglutathione_hydrolase	47.7506	BJP-1	21.79	3000856	carbapenem	antibiotic inactivation	BJP beta-lactamase
CDFGGAOB_131187_Chloramphenicol_acetyltransferase	183.341	catQ	37.91	3002687	phenicol antibiotic	antibiotic inactivation	chloramphenicol acetyltransferase (CAT)
CDFGGAOB_150704_Extended-spectrum_beta-lactamase_PER-1	162.155	cepA	57.48	3003559	cephalosporin	antibiotic inactivation	cepA beta-lactamase
CDFGGAOB_163349_Virginiamycin_A_acetyltransferase	162.155	vatF	50	3003744	streptogramin antibiotic	antibiotic inactivation	streptogramin vat acetyltransferase
CDFGGAOB_180249_Extended-spectrum_beta-lactamase_PER-1	93.5893	CblA-1	56.79	3002999	cephalosporin	antibiotic inactivation	CblA beta-lactamase
CDFGGAOB_24332_Chloramphenicol_acetyltransferase_3	87.8113	plasmid-encoded cat (pp-cat)	27.23	3002689	phenicol antibiotic	antibiotic inactivation	chloramphenicol acetyltransferase (CAT)
CDFGGAOB_25342_Hydroxyacylglutathione_hydrolase_GloC	56.225	PEDO-1	30.41	3003670	carbapenem	antibiotic inactivation	subclass B3 PEDO beta-lactamase
CDFGGAOB_75355_Streptogramin_A_acetyltransferase	195.667	vatF	48.79	3003744	streptogramin antibiotic	antibiotic inactivation	streptogramin vat acetyltransferase
CDFGGAOB_92315_Beta-lactamase_enzyme_family_protein	40.4318	TLA-3	25.56	3003204	cephalosporin; monobactam; fluoroquinolone antibiotic	antibiotic inactivation	TLA beta-lactamase
CLBOEDPC_149818_Hydroxyacylglutathione_hydrolase_GloC	46.595	PEDO-2	20.13	3003714	carbapenem	antibiotic inactivation	subclass B3 PEDO beta-lactamase
CLBOEDPC_152952_Extended-spectrum_beta-lactamase_PER-1	469.159	CfxA3	71.2	3003003	cephamycin	antibiotic inactivation	CfxA beta-lactamase
CLBOEDPC_162946_Beta-lactamase_enzyme_family_protein	28.8758	AER-1	23.16	3002481	penam	antibiotic inactivation	AER beta-lactamase
CLBOEDPC_181508_Extended-spectrum_beta-lactamase_PER-1	139.043	TLA-1	54.26	3003202	cephalosporin; monobactam; fluoroquinolone antibiotic	antibiotic inactivation	TLA beta-lactamase
CLBOEDPC_183217_Hydroxyacylglutathione_hydrolase_GloC	49.2914	PEDO-2	31.18	3003714	carbapenem	antibiotic inactivation	subclass B3 PEDO beta-lactamase
CLBOEDPC_188372_Extended-spectrum_beta-lactamase_PER-1	156.377	cepA	40.43	3003559	cephalosporin	antibiotic inactivation	cepA beta-lactamase
CLBOEDPC_191119_Chloramphenicol_acetyltransferase_3	95.1301	catIII	27.4	3002685	phenicol antibiotic	antibiotic inactivation	chloramphenicol acetyltransferase (CAT)
CLBOEDPC_193237_SPBc2_prophage-derived_aminoglycoside_N(3_)-acetyltransferase-like_protein_YokD	84.3445	AAC(3)-Xa	30.39	3002544	aminoglycoside antibiotic	antibiotic inactivation	AAC(3)
CLBOEDPC_201785_Chloramphenicol_acetyltransferase_3	95.1301	catIII	28.77	3002685	phenicol antibiotic	antibiotic inactivation	chloramphenicol acetyltransferase (CAT)
CLBOEDPC_230295_Beta-lactamase_enzyme_family_protein	44.669	LRA-5	22.75	3002483	cephalosporin; penam	antibiotic inactivation	class A LRA beta-lactamase
CLBOEDPC_250517_Chloramphenicol_acetyltransferase	81.6481	catQ	26.27	3002687	phenicol antibiotic	antibiotic inactivation	chloramphenicol acetyltransferase (CAT)
CLBOEDPC_26555_Extended-spectrum_beta-lactamase_PER-1	254.218	CblA-1	45.22	3002999	cephalosporin	antibiotic inactivation	CblA beta-lactamase
CLBOEDPC_34996_Streptogramin_A_acetyltransferase	180.644	vatF	46.31	3003744	streptogramin antibiotic	antibiotic inactivation	streptogramin vat acetyltransferase
CLBOEDPC_51331_Extended-spectrum_beta-lactamase_PER-1	178.718	cepA	41.63	3003559	cephalosporin	antibiotic inactivation	cepA beta-lactamase
CLBOEDPC_89231_Metallo-beta-lactamase_L1_type_3	115.161	BJP-1	31.08	3000856	carbapenem	antibiotic inactivation	BJP beta-lactamase
CLBOEDPC_91521_Streptogramin_A_acetyltransferase	189.119	vatF	48.02	3003744	streptogramin antibiotic	antibiotic inactivation	streptogramin vat acetyltransferase
CLBOEDPC_93699_Beta-lactamase_enzyme_family_protein	45.4394	TLA-1	20.42	3003202	cephalosporin; monobactam; fluoroquinolone antibiotic	antibiotic inactivation	TLA beta-lactamase
CMADGHKJ_128770_Beta-lactamase_enzyme_family_protein	39.2762	CfxA6	26.21	3003097	cephamycin	antibiotic inactivation	CfxA beta-lactamase
CMADGHKJ_185907_Streptogramin_A_acetyltransferase	291.197	vatB	65.05	3002841	streptogramin antibiotic	antibiotic inactivation	streptogramin vat acetyltransferase
CMADGHKJ_33321_Virginiamycin_A_acetyltransferase	200.675	vatB	47.8	3002841	streptogramin antibiotic	antibiotic inactivation	streptogramin vat acetyltransferase
CMADGHKJ_85242_KDP_operon_transcriptional_regulatory_protein_KdpE	419.468	kdpE	90.18	3003841	aminoglycoside antibiotic	antibiotic efflux	kdpDE
CMADGHKJ_93735_Undecaprenyl-diphosphatase	512.301	bacA	93.77	3002986	peptide antibiotic	antibiotic target alteration	undecaprenyl pyrophosphate related proteins conferring resistance to bacitracin
DADBGLPE_113783_SPBc2_prophage-derived_aminoglycoside_N(3_)-acetyltransferase-like_protein_YokD	75.0998	AAC(3)-IIa	31.07	3002533	aminoglycoside antibiotic	antibiotic inactivation	AAC(3)
DADBGLPE_119108_rRNA_methyltransferase	238.424	Erm(31)	51.59	3000598	lincosamide antibiotic; streptogramin antibiotic; macrolide antibiotic	antibiotic target alteration	Erm 23S ribosomal RNA methyltransferase
DADBGLPE_123449_rRNA_methyltransferase	240.736	Erm(31)	52.19	3000598	lincosamide antibiotic; streptogramin antibiotic; macrolide antibiotic	antibiotic target alteration	Erm 23S ribosomal RNA methyltransferase
DADBGLPE_124531_Streptomycin_3__-adenylyltransferase	614.379	aadA9	100	3002609	aminoglycoside antibiotic	antibiotic inactivation	ANT(3-DPRIME)
DADBGLPE_12584_Hydroxyacylglutathione_hydrolase	49.6766	BcII	24.4	3002878	cephalosporin; penam	antibiotic inactivation	Bc beta-lactamase
DADBGLPE_128562_Putative_acetyltransferase	59.3066	catB2	32.14	3002675	phenicol antibiotic	antibiotic inactivation	chloramphenicol acetyltransferase (CAT)
DADBGLPE_143114_Chloramphenicol_acetyltransferase_2	184.882	catB	36.76	3002674	phenicol antibiotic	antibiotic inactivation	chloramphenicol acetyltransferase (CAT)
DADBGLPE_148310_Beta-lactamase	374.015	PC1 beta-lactamase (blaZ)	66.9	3000621	penam	antibiotic inactivation	blaZ beta-lactamase
DADBGLPE_154776_SPBc2_prophage-derived_aminoglycoside_N(3_)-acetyltransferase-like_protein_YokD	407.527	AAC(3)-VIIa	76.07	3002541	aminoglycoside antibiotic	antibiotic inactivation	AAC(3)
DADBGLPE_156643_rRNA_methyltransferase	280.411	Erm(39)	58.27	3000602	lincosamide antibiotic; streptogramin antibiotic; macrolide antibiotic	antibiotic target alteration	Erm 23S ribosomal RNA methyltransferase
DADBGLPE_162396_Metallo-beta-lactamase_type_2	51.9878	CcrA	23.87	3000578	carbapenem	antibiotic inactivation	CcrA beta-lactamase
DADBGLPE_16541_Metallo-beta-lactamase_type_2	50.447	GIM-1	28.89	3000845	carbapenem; monobactam; penem; penam; cephalosporin; cephamycin	antibiotic inactivation	GIM beta-lactamase
DADBGLPE_171839_rRNA_methyltransferase	292.352	Erm(39)	60	3000602	lincosamide antibiotic; streptogramin antibiotic; macrolide antibiotic	antibiotic target alteration	Erm 23S ribosomal RNA methyltransferase
DADBGLPE_172283_Beta-lactamase	190.274	PC1 beta-lactamase (blaZ)	69.23	3000621	penam	antibiotic inactivation	blaZ beta-lactamase
DADBGLPE_175994_Metallo-beta-lactamase_type_2	413.305	EBR-1 beta-lactamase	82.48	3000842	carbapenem; cephalosporin; penam	antibiotic inactivation	EBR beta-lactamase
DADBGLPE_177821_rRNA_methyltransferase	293.508	ErmX	63.93	3000596	lincosamide antibiotic; streptogramin antibiotic; macrolide antibiotic	antibiotic target alteration	Erm 23S ribosomal RNA methyltransferase
DADBGLPE_182726_rRNA_adenine_N-6-methyltransferase	464.922	ErmB	91.84	3000375	lincosamide antibiotic; streptogramin antibiotic; macrolide antibiotic	antibiotic target alteration	Erm 23S ribosomal RNA methyltransferase
DADBGLPE_187764_SPBc2_prophage-derived_aminoglycoside_N(3_)-acetyltransferase-like_protein_YokD	126.716	AAC(3)-Xa	34.55	3002544	aminoglycoside antibiotic	antibiotic inactivation	AAC(3)
DADBGLPE_19126_Extended-spectrum_beta-lactamase_PER-1	291.197	TLA-2	50	3003203	cephalosporin; monobactam; fluoroquinolone antibiotic	antibiotic inactivation	TLA beta-lactamase
DADBGLPE_199729_Beta-lactamase	219.935	blaF	50.59	3003562	penam	antibiotic inactivation	blaF family beta-lactamase
DADBGLPE_204866_Beta-lactamase_regulatory_protein_BlaB	50.0618	PER-3	24.27	3002365	carbapenem; cephalosporin; monobactam; penem; penam	antibiotic inactivation	PER beta-lactamase
DADBGLPE_22011_rRNA_methyltransferase	251.136	Erm(31)	53.57	3000598	lincosamide antibiotic; streptogramin antibiotic; macrolide antibiotic	antibiotic target alteration	Erm 23S ribosomal RNA methyltransferase
DADBGLPE_222738_Aminoglycoside_6-adenylyltransferase	432.95	ANT(6)-Ib	72.24	3002629	aminoglycoside antibiotic	antibiotic inactivation	ANT(6)
DADBGLPE_224161_rRNA_methyltransferase	238.81	Erm(31)	52.78	3000598	lincosamide antibiotic; streptogramin antibiotic; macrolide antibiotic	antibiotic target alteration	Erm 23S ribosomal RNA methyltransferase
DADBGLPE_234761_Chloramphenicol_acetyltransferase	292.738	catB8	70.73	3002680	phenicol antibiotic	antibiotic inactivation	chloramphenicol acetyltransferase (CAT)
DADBGLPE_241069_Chloramphenicol_acetyltransferase	184.111	cat	44.88	3002670	phenicol antibiotic	antibiotic inactivation	chloramphenicol acetyltransferase (CAT)
DADBGLPE_269021_Hydroxyacylglutathione_hydrolase	44.669	SLB-1	21.54	3003556	cephalosporin; penam	antibiotic inactivation	SHW beta-lactamase
DADBGLPE_271410_Metallo-beta-lactamase_type_2	51.6026	VIM-33	40.74	3002303	carbapenem; cephalosporin; cephamycin; penem; penam	antibiotic inactivation	VIM beta-lactamase
DADBGLPE_278094_Metallo-beta-lactamase_superfamily_protein	45.8246	VIM-29	25.96	3002299	carbapenem; cephalosporin; cephamycin; penem; penam	antibiotic inactivation	VIM beta-lactamase
DADBGLPE_281461_Gentamicin_3-N-acetyltransferase	70.8626	AAC(3)-Ic	33.57	3002531	aminoglycoside antibiotic	antibiotic inactivation	AAC(3)
DADBGLPE_28875_Chloramphenicol_acetyltransferase	144.05	catB9	41.84	3002681	phenicol antibiotic	antibiotic inactivation	chloramphenicol acetyltransferase (CAT)
DADBGLPE_299409_rRNA_methyltransferase	287.73	Erm(38)	60.94	3000601	lincosamide antibiotic; streptogramin antibiotic; macrolide antibiotic	antibiotic target alteration	Erm 23S ribosomal RNA methyltransferase
DADBGLPE_310851_Chloramphenicol_acetyltransferase	90.5077	plasmid-encoded cat (pp-cat)	25.85	3002689	phenicol antibiotic	antibiotic inactivation	chloramphenicol acetyltransferase (CAT)
DADBGLPE_320537_Chloramphenicol_acetyltransferase	202.601	catQ	40.47	3002687	phenicol antibiotic	antibiotic inactivation	chloramphenicol acetyltransferase (CAT)
DADBGLPE_344625_rRNA_methyltransferase	239.58	Erm(36)	48.71	3000605	lincosamide antibiotic; streptogramin antibiotic; macrolide antibiotic	antibiotic target alteration	Erm 23S ribosomal RNA methyltransferase
DADBGLPE_354335_rRNA_methyltransferase	283.493	Erm(39)	59.22	3000602	lincosamide antibiotic; streptogramin antibiotic; macrolide antibiotic	antibiotic target alteration	Erm 23S ribosomal RNA methyltransferase
DADBGLPE_356764_Chloramphenicol_acetyltransferase_3	105.916	catIII	31.43	3002685	phenicol antibiotic	antibiotic inactivation	chloramphenicol acetyltransferase (CAT)
DADBGLPE_360097_Metallo-beta-lactamase_superfamily_protein	43.8986	VIM-27	35.56	3002297	carbapenem; cephalosporin; cephamycin; penem; penam	antibiotic inactivation	VIM beta-lactamase
DADBGLPE_360996_Chloramphenicol_acetyltransferase	160.614	catB9	46.31	3002681	phenicol antibiotic	antibiotic inactivation	chloramphenicol acetyltransferase (CAT)
DADBGLPE_365990_rRNA_methyltransferase	268.855	Erm(39)	57.65	3000602	lincosamide antibiotic; streptogramin antibiotic; macrolide antibiotic	antibiotic target alteration	Erm 23S ribosomal RNA methyltransferase
DADBGLPE_366800_Aminoglycoside_3_-phosphotransferase	119.783	APH(3-DPRIME)-Ib	57.41	3002639	aminoglycoside antibiotic	antibiotic inactivation	APH(3-DPRIME)
DADBGLPE_371206_rRNA_methyltransferase	245.743	Erm(39)	53.12	3000602	lincosamide antibiotic; streptogramin antibiotic; macrolide antibiotic	antibiotic target alteration	Erm 23S ribosomal RNA methyltransferase
DADBGLPE_372457_Chloramphenicol_acetyltransferase	76.6406	cat	25.48	3002670	phenicol antibiotic	antibiotic inactivation	chloramphenicol acetyltransferase (CAT)
DADBGLPE_37388_SPBc2_prophage-derived_aminoglycoside_N(3_)-acetyltransferase-like_protein_YokD	520.776	AAC(3)-IV	100	3002539	aminoglycoside antibiotic	antibiotic inactivation	AAC(3)
DADBGLPE_376675_Beta-lactamase_3	174.866	BcI	47.4	3002877	cephalosporin; penam	antibiotic inactivation	Bc beta-lactamase
DADBGLPE_37693_Metallo-beta-lactamase_L1_type_3	78.5666	BJP-1	28.45	3000856	carbapenem	antibiotic inactivation	BJP beta-lactamase
DADBGLPE_385480_Chloramphenicol_acetyltransferase	145.206	catB9	43.01	3002681	phenicol antibiotic	antibiotic inactivation	chloramphenicol acetyltransferase (CAT)
DADBGLPE_387429_Beta-lactamase_OXA-133	303.138	MSI-OXA	65.37	3003719	carbapenem	antibiotic inactivation	MSI-OXA family beta-lactamase
DADBGLPE_391765_rRNA_methyltransferase	290.812	Erm(39)	60	3000602	lincosamide antibiotic; streptogramin antibiotic; macrolide antibiotic	antibiotic target alteration	Erm 23S ribosomal RNA methyltransferase
DADBGLPE_406640_Tetracycline_resistance_protein_TetM_from_transposon_TnFO1	1310.43	tetS	99.84	3000192	tetracycline antibiotic	antibiotic target protection	tetracycline-resistant ribosomal protection protein
DADBGLPE_408608_SPBc2_prophage-derived_aminoglycoside_N(3_)-acetyltransferase-like_protein_YokD	132.88	AAC(3)-Xa	35.25	3002544	aminoglycoside antibiotic	antibiotic inactivation	AAC(3)
DADBGLPE_417194_putative_dual-specificity_RNA_methyltransferase_RlmN	187.578	cfrC	33.73	3004146	streptogramin antibiotic; macrolide antibiotic; phenicol antibiotic; oxazolidinone antibiotic; lincosamide antibiotic	antibiotic target alteration	Cfr 23S ribosomal RNA methyltransferase
DADBGLPE_422965_rRNA_methyltransferase	257.299	Erm(31)	55.78	3000598	lincosamide antibiotic; streptogramin antibiotic; macrolide antibiotic	antibiotic target alteration	Erm 23S ribosomal RNA methyltransferase
DADBGLPE_436303_Beta-lactamase_regulatory_protein_BlaB	60.077	LRA-5	26.72	3002483	cephalosporin; penam	antibiotic inactivation	class A LRA beta-lactamase
DADBGLPE_445539_SPBc2_prophage-derived_aminoglycoside_N(3_)-acetyltransferase-like_protein_YokD	137.502	AAC(3)-Xa	35.16	3002544	aminoglycoside antibiotic	antibiotic inactivation	AAC(3)
DADBGLPE_451436_Hydroxyacylglutathione_hydrolase	42.3578	SLB-1	21.72	3003556	cephalosporin; penam	antibiotic inactivation	SHW beta-lactamase
DADBGLPE_459146_putative_metallo-hydrolase_YflN	52.7582	AIM-1	26.38	3000853	cephalosporin; penam; cephamycin	antibiotic inactivation	AIM beta-lactamase
DADBGLPE_461485_Beta-lactamase_3	218.394	Bla1	40.68	3000090	penam	antibiotic inactivation	class A Bacillus anthracis Bla beta-lactamase
DADBGLPE_466990_Beta-lactamase	237.269	LRA-1	47.1	3002482	cephalosporin; penam	antibiotic inactivation	class A LRA beta-lactamase
DADBGLPE_473386_rRNA_methyltransferase	300.827	Erm(36)	59.92	3000605	lincosamide antibiotic; streptogramin antibiotic; macrolide antibiotic	antibiotic target alteration	Erm 23S ribosomal RNA methyltransferase
DADBGLPE_488109_Metallo-beta-lactamase_L1_type_3	76.2554	CAU-1	29.17	3000855	carbapenem; penam	antibiotic inactivation	CAU beta-lactamase
DADBGLPE_48897_Aminoglycoside_3_-phosphotransferase	224.942	APH(3-DPRIME)-Ia	55.95	3002638	aminoglycoside antibiotic	antibiotic inactivation	APH(3-DPRIME)
DADBGLPE_490276_rRNA_methyltransferase	266.544	Erm(39)	56.35	3000602	lincosamide antibiotic; streptogramin antibiotic; macrolide antibiotic	antibiotic target alteration	Erm 23S ribosomal RNA methyltransferase
DADBGLPE_509240_rRNA_methyltransferase	251.136	Erm(36)	50.56	3000605	lincosamide antibiotic; streptogramin antibiotic; macrolide antibiotic	antibiotic target alteration	Erm 23S ribosomal RNA methyltransferase
DADBGLPE_515104_Beta-lactamase_regulatory_protein_BlaB	50.8322	KPC-14	35.96	3002324	carbapenem; monobactam; cephalosporin; penam	antibiotic inactivation	KPC beta-lactamase
DADBGLPE_519949_Aminoglycoside_3_-phosphotransferase	63.5438	APH(3-PRIME)-Vb	29.92	3002650	aminoglycoside antibiotic	antibiotic inactivation	APH(3-PRIME)
DADBGLPE_528452_Chloramphenicol_acetyltransferase	366.311	catB2	88.1	3002675	phenicol antibiotic	antibiotic inactivation	chloramphenicol acetyltransferase (CAT)
DADBGLPE_530168_Aminoglycoside_3_-phosphotransferase	70.8626	APH(3-PRIME)-VIIa	58.93	3002654	aminoglycoside antibiotic	antibiotic inactivation	APH(3-PRIME)
DADBGLPE_537201_Carbapenem-hydrolyzing_beta-lactamase_Sme-1	65.4698	LRA-5	24.72	3002483	cephalosporin; penam	antibiotic inactivation	class A LRA beta-lactamase
DADBGLPE_541054_rRNA_adenine_N-6-methyltransferase	340.117	ErmA	67.49	3000347	lincosamide antibiotic; streptogramin antibiotic; macrolide antibiotic	antibiotic target alteration	Erm 23S ribosomal RNA methyltransferase
DADBGLPE_542900_Beta-lactamase_enzyme_family_protein	55.8398	OKP-B-10	31.28	3002443	cephalosporin; penam	antibiotic inactivation	OKP beta-lactamase
DADBGLPE_555175_Hydroxyacylglutathione_hydrolase_GloC	46.2098	IND-4	26.63	3002260	carbapenem	antibiotic inactivation	IND beta-lactamase
DADBGLPE_563816_Chloramphenicol_acetyltransferase_2	171.4	catIII	39.81	3002685	phenicol antibiotic	antibiotic inactivation	chloramphenicol acetyltransferase (CAT)
DADBGLPE_567117_Hydroxyacylglutathione_hydrolase	41.2022	CcrA	23.15	3000578	carbapenem	antibiotic inactivation	CcrA beta-lactamase
DADBGLPE_574303_Beta-lactamase_enzyme_family_protein	45.0542	SME-2	26.27	3002380	carbapenem	antibiotic inactivation	SME beta-lactamase
DADBGLPE_578015_Metallo-beta-lactamase_L1_type_3	247.669	MSI-1	98.39	3003718	carbapenem	antibiotic inactivation	MSI beta-lactamase
DADBGLPE_582185_Beta-lactamase	94.3597	PC1 beta-lactamase (blaZ)	50	3000621	penam	antibiotic inactivation	blaZ beta-lactamase
DADBGLPE_583023_Beta-lactamase_regulatory_protein_BlaB	50.447	VEB-8	28.85	3002377	cephalosporin; monobactam	antibiotic inactivation	VEB beta-lactamase
DADBGLPE_583240_Streptomycin_3__-adenylyltransferase	324.709	aadA6/aadA10	61.6	3002622	aminoglycoside antibiotic	antibiotic inactivation	ANT(3-DPRIME)
DADBGLPE_590832_rRNA_methyltransferase	213.772	Erm(31)	47.18	3000598	lincosamide antibiotic; streptogramin antibiotic; macrolide antibiotic	antibiotic target alteration	Erm 23S ribosomal RNA methyltransferase
DADBGLPE_592674_Beta-lactamase	715.301	SRT-2	94.18	3002494	cephalosporin	antibiotic inactivation	SRT beta-lactamase
DADBGLPE_605383_rRNA_methyltransferase	416.001	ErmX	94.06	3000596	lincosamide antibiotic; streptogramin antibiotic; macrolide antibiotic	antibiotic target alteration	Erm 23S ribosomal RNA methyltransferase
DADBGLPE_61066_Phosphotransferase_enzyme_family_protein	538.11	mphG	87.07	3003742	macrolide antibiotic	antibiotic inactivation	macrolide phosphotransferase (MPH)
DADBGLPE_617716_Chloramphenicol_acetyltransferase	298.13	catB2	73.4	3002675	phenicol antibiotic	antibiotic inactivation	chloramphenicol acetyltransferase (CAT)
DADBGLPE_617718_Tetracycline_resistance_protein_TetM_from_transposon_TnFO1	1215.68	tet36	92.94	3000197	tetracycline antibiotic	antibiotic target protection	tetracycline-resistant ribosomal protection protein
DADBGLPE_617847_Phosphotransferase_enzyme_family_protein	557.755	mphG	90.82	3003742	macrolide antibiotic	antibiotic inactivation	macrolide phosphotransferase (MPH)
DADBGLPE_619077_Tetracycline_resistance_protein_TetM_from_transposon_TnFO1	1129.78	tetM	89.2	3000186	tetracycline antibiotic	antibiotic target protection	tetracycline-resistant ribosomal protection protein
DADBGLPE_620735_rRNA_methyltransferase	235.728	ErmH	49.01	3002823	macrolide antibiotic; streptogramin antibiotic; lincosamide antibiotic	antibiotic target alteration	Erm 23S ribosomal RNA methyltransferase
DADBGLPE_621030_rRNA_adenine_N-6-methyltransferase	465.307	ErmC	94.26	3000250	lincosamide antibiotic; streptogramin antibiotic; macrolide antibiotic	antibiotic target alteration	Erm 23S ribosomal RNA methyltransferase
DADBGLPE_621402_Beta-lactamase	51.6026	blaF	29.63	3003562	penam	antibiotic inactivation	blaF family beta-lactamase
DADBGLPE_622293_Streptomycin_3__-adenylyltransferase	332.028	ANT(9)-Ia	66.95	3002630	aminoglycoside antibiotic	antibiotic inactivation	ANT(9)
DADBGLPE_623249_Aminoglycoside_3_-phosphotransferase	156.762	APH(3-PRIME)-IVa	39.42	3002648	aminoglycoside antibiotic	antibiotic inactivation	APH(3-PRIME)
DADBGLPE_623773_Beta-lactamase	50.8322	blaF	28.94	3003562	penam	antibiotic inactivation	blaF family beta-lactamase
DADBGLPE_623947_Aminoglycoside_3_-phosphotransferase	230.335	APH(3-DPRIME)-Ia	54.62	3002638	aminoglycoside antibiotic	antibiotic inactivation	APH(3-DPRIME)
DADBGLPE_64233_SPBc2_prophage-derived_aminoglycoside_N(3_)-acetyltransferase-like_protein_YokD	133.265	AAC(3)-Xa	35.4	3002544	aminoglycoside antibiotic	antibiotic inactivation	AAC(3)
DADBGLPE_71808_Chloramphenicol_acetyltransferase	175.252	catB9	45.45	3002681	phenicol antibiotic	antibiotic inactivation	chloramphenicol acetyltransferase (CAT)
DADBGLPE_72429_Chloramphenicol_acetyltransferase	157.532	catB2	43.07	3002675	phenicol antibiotic	antibiotic inactivation	chloramphenicol acetyltransferase (CAT)
DADBGLPE_73955_SPBc2_prophage-derived_aminoglycoside_N(3_)-acetyltransferase-like_protein_YokD	80.4925	AAC(3)-IV	27.6	3002539	aminoglycoside antibiotic	antibiotic inactivation	AAC(3)
DADBGLPE_84960_Metallo-beta-lactamase_type_2	57.7658	VIM-32	29.44	3002302	carbapenem; cephalosporin; cephamycin; penem; penam	antibiotic inactivation	VIM beta-lactamase
DADBGLPE_93793_Beta-lactamase_3	99.7525	Bla1	38.41	3000090	penam	antibiotic inactivation	class A Bacillus anthracis Bla beta-lactamase
DADBGLPE_94618_Carbapenem-hydrolyzing_beta-lactamase_Sme-1	55.8398	ROB-1	21.43	3002995	cephalosporin; penam	antibiotic inactivation	ROB beta-lactamase
DCFPHKCO_101245_Extended-spectrum_beta-lactamase_PER-1	165.236	cepA	38.43	3003559	cephalosporin	antibiotic inactivation	cepA beta-lactamase
DCFPHKCO_119634_SPBc2_prophage-derived_aminoglycoside_N(3_)-acetyltransferase-like_protein_YokD	56.9954	AAC(3)-IV	24.39	3002539	aminoglycoside antibiotic	antibiotic inactivation	AAC(3)
DCFPHKCO_143287_Chloramphenicol_acetyltransferase	202.986	cat	65.94	3002670	phenicol antibiotic	antibiotic inactivation	chloramphenicol acetyltransferase (CAT)
DCFPHKCO_179217_SPBc2_prophage-derived_aminoglycoside_N(3_)-acetyltransferase-like_protein_YokD	107.457	AAC(3)-Xa	30.95	3002544	aminoglycoside antibiotic	antibiotic inactivation	AAC(3)
DCFPHKCO_222262_Chloramphenicol_acetyltransferase	215.312	catD	48.79	3002682	phenicol antibiotic	antibiotic inactivation	chloramphenicol acetyltransferase (CAT)
DCFPHKCO_224675_Extended-spectrum_beta-lactamase_PER-1	142.895	TLA-3	39.01	3003204	cephalosporin; monobactam; fluoroquinolone antibiotic	antibiotic inactivation	TLA beta-lactamase
DCFPHKCO_230473_Chloramphenicol_acetyltransferase	91.2781	catQ	40.2	3002687	phenicol antibiotic	antibiotic inactivation	chloramphenicol acetyltransferase (CAT)
DCFPHKCO_250256_Streptomycin_3__-adenylyltransferase	251.521	aadA25	48.25	3003197	aminoglycoside antibiotic	antibiotic inactivation	ANT(3-DPRIME)
DCFPHKCO_39177_Beta-lactamase_3	253.062	ROB-1	46.21	3002995	cephalosporin; penam	antibiotic inactivation	ROB beta-lactamase
DCFPHKCO_71758_SPBc2_prophage-derived_aminoglycoside_N(3_)-acetyltransferase-like_protein_YokD	67.781	AAC(3)-Xa	27.51	3002544	aminoglycoside antibiotic	antibiotic inactivation	AAC(3)
DCFPHKCO_72613_Undecaprenyl-phosphate_4-deoxy-4-formamido-L-arabinose_transferase	580.096	PmrF	86.29	3003578	peptide antibiotic	antibiotic target alteration	pmr phosphoethanolamine transferase
DCFPHKCO_74980_Aminoglycoside_3_-phosphotransferase	95.1301	APH(3-PRIME)-IVa	31.6	3002648	aminoglycoside antibiotic	antibiotic inactivation	APH(3-PRIME)
DIFNFNKP_109709_rRNA_adenine_N-6-methyltransferase	509.605	ErmQ	98.83	3000593	lincosamide antibiotic; streptogramin antibiotic; macrolide antibiotic	antibiotic target alteration	Erm 23S ribosomal RNA methyltransferase
DIFNFNKP_15427_Streptomycin_3__-adenylyltransferase	229.18	ANT(9)-Ia	54.37	3002630	aminoglycoside antibiotic	antibiotic inactivation	ANT(9)
DIFNFNKP_216599_Beta-lactamase_regulatory_protein_BlaB	76.2554	LRA-5	24.25	3002483	cephalosporin; penam	antibiotic inactivation	class A LRA beta-lactamase
DIFNFNKP_254576_Tetracycline_resistance_protein_TetO	1239.17	tetO	93.27	3000190	tetracycline antibiotic	antibiotic target protection	tetracycline-resistant ribosomal protection protein
DIFNFNKP_33193_Chloramphenicol_acetyltransferase_3	95.1301	catIII	25.98	3002685	phenicol antibiotic	antibiotic inactivation	chloramphenicol acetyltransferase (CAT)
DIFNFNKP_37217_Hydroxyacylglutathione_hydrolase_GloC	50.447	PEDO-1	27.97	3003670	carbapenem	antibiotic inactivation	subclass B3 PEDO beta-lactamase
DIFNFNKP_41009_Chloramphenicol_acetyltransferase	217.238	catD	45.89	3002682	phenicol antibiotic	antibiotic inactivation	chloramphenicol acetyltransferase (CAT)
DIFNFNKP_47457_Beta-lactamase_3	254.603	ROB-1	47.1	3002995	cephalosporin; penam	antibiotic inactivation	ROB beta-lactamase
DKDECLMI_04766_Chloramphenicol_acetyltransferase	121.709	vatF	36.87	3003744	streptogramin antibiotic	antibiotic inactivation	streptogramin vat acetyltransferase
DKDECLMI_09413_Virginiamycin_A_acetyltransferase	194.897	vatF	49.27	3003744	streptogramin antibiotic	antibiotic inactivation	streptogramin vat acetyltransferase
DKDECLMI_102206_Chloramphenicol_acetyltransferase	269.626	cat	55.07	3002670	phenicol antibiotic	antibiotic inactivation	chloramphenicol acetyltransferase (CAT)
DKDECLMI_13639_Hydroxyacylglutathione_hydrolase_GloC	72.4034	LRA-17	31.94	3002512	cephalosporin; penam	antibiotic inactivation	subclass B3 LRA beta-lactamase
DKDECLMI_156467_Beta-lactamase_enzyme_family_protein	41.5874	blaF	26.14	3003562	penam	antibiotic inactivation	blaF family beta-lactamase
DKDECLMI_163314_Chloramphenicol_acetyltransferase	160.229	catQ	42.42	3002687	phenicol antibiotic	antibiotic inactivation	chloramphenicol acetyltransferase (CAT)
DKDECLMI_181309_Chloramphenicol_acetyltransferase_3	110.538	cat	54.65	3002670	phenicol antibiotic	antibiotic inactivation	chloramphenicol acetyltransferase (CAT)
DKDECLMI_201792_Chloramphenicol_acetyltransferase_3	127.872	CatU	30.29	3003983	phenicol antibiotic	antibiotic inactivation	chloramphenicol acetyltransferase (CAT)
DKDECLMI_33688_Extended-spectrum_beta-lactamase_PER-1	487.263	CfxA6	77.78	3003097	cephamycin	antibiotic inactivation	CfxA beta-lactamase
DKDECLMI_58380_Beta-lactamase_OXA-10	238.039	OXA-85	46.85	3001780	cephalosporin; penam	antibiotic inactivation	OXA beta-lactamase
DKDECLMI_74667_Chloramphenicol_acetyltransferase_3	102.834	catIII	30.1	3002685	phenicol antibiotic	antibiotic inactivation	chloramphenicol acetyltransferase (CAT)
DKDECLMI_88104_Vancomycin_B-type_resistance_protein_VanW	510.76	vanWG	87.5	3002965	glycopeptide antibiotic	antibiotic target alteration	glycopeptide resistance gene cluster; vanW
DNGOOAHL_01066_Metallo-beta-lactamase_superfamily_protein	147.517	Vibrio cholerae varG	30.89	3004289	carbapenem	antibiotic inactivation	subclass B1 Vibrio cholerae varG beta-lactamase
DNGOOAHL_105507_Hydroxyacylglutathione_hydrolase	46.595	SFB-1	24.34	3003557	cephalosporin; penam	antibiotic inactivation	SHW beta-lactamase
DNGOOAHL_132336_Beta-lactamase_enzyme_family_protein	37.3502	CTX-M-45	24.18	3001907	cephalosporin	antibiotic inactivation	CTX-M beta-lactamase
DNGOOAHL_138815_Chloramphenicol_acetyltransferase	301.597	catS	86.59	3002688	phenicol antibiotic	antibiotic inactivation	chloramphenicol acetyltransferase (CAT)
DNGOOAHL_146424_Extended-spectrum_beta-lactamase_PER-1	327.02	cepA	50.17	3003559	cephalosporin	antibiotic inactivation	cepA beta-lactamase
DNGOOAHL_14750_Beta-lactamase_1	313.153	BcI	56.63	3002877	cephalosporin; penam	antibiotic inactivation	Bc beta-lactamase
DNGOOAHL_149329_Hydroxyacylglutathione_hydrolase_GloC	45.0542	PEDO-1	26.49	3003670	carbapenem	antibiotic inactivation	subclass B3 PEDO beta-lactamase
DNGOOAHL_155915_Extended-spectrum_beta-lactamase_PER-1	459.914	cepA	75.69	3003559	cephalosporin	antibiotic inactivation	cepA beta-lactamase
DNGOOAHL_156053_Metallo-beta-lactamase_L1_type_3	126.716	BJP-1	31.42	3000856	carbapenem	antibiotic inactivation	BJP beta-lactamase
DNGOOAHL_158814_Chloramphenicol_acetyltransferase	102.834	cat	29.33	3002670	phenicol antibiotic	antibiotic inactivation	chloramphenicol acetyltransferase (CAT)
DNGOOAHL_24711_Vancomycin_B-type_resistance_protein_VanB	613.609	vanD	84.55	3000005	glycopeptide antibiotic	antibiotic target alteration	glycopeptide resistance gene cluster; van ligase
DNGOOAHL_27139_Chloramphenicol_acetyltransferase	122.865	CatU	30.73	3003983	phenicol antibiotic	antibiotic inactivation	chloramphenicol acetyltransferase (CAT)
DNGOOAHL_27949_Aminoglycoside_3_-phosphotransferase	174.866	APH(3-PRIME)-IIIa	40.6	3002647	aminoglycoside antibiotic	antibiotic inactivation	APH(3-PRIME)
DNGOOAHL_28596_Chloramphenicol_acetyltransferase	87.0409	plasmid-encoded cat (pp-cat)	28.92	3002689	phenicol antibiotic	antibiotic inactivation	chloramphenicol acetyltransferase (CAT)
DNGOOAHL_29996_Chloramphenicol_acetyltransferase	216.853	catQ	44.39	3002687	phenicol antibiotic	antibiotic inactivation	chloramphenicol acetyltransferase (CAT)
DNGOOAHL_33275_Chloramphenicol_acetyltransferase	110.153	catII	26.7	3002684	phenicol antibiotic	antibiotic inactivation	chloramphenicol acetyltransferase (CAT)
DNGOOAHL_36235_Metallo-beta-lactamase_L1_type_3	90.1225	SPG-1	33.52	3003720	carbapenem	antibiotic inactivation	SPG beta-lacatamase
DNGOOAHL_37114_Virginiamycin_A_acetyltransferase	188.348	vatF	47.03	3003744	streptogramin antibiotic	antibiotic inactivation	streptogramin vat acetyltransferase
DNGOOAHL_44812_Chloramphenicol_acetyltransferase_2	118.242	catII	28.43	3002684	phenicol antibiotic	antibiotic inactivation	chloramphenicol acetyltransferase (CAT)
DNGOOAHL_70046_Streptogramin_A_acetyltransferase	206.068	vatF	51.44	3003744	streptogramin antibiotic	antibiotic inactivation	streptogramin vat acetyltransferase
DNGOOAHL_76888_Chloramphenicol_acetyltransferase	127.102	catB8	57.43	3002680	phenicol antibiotic	antibiotic inactivation	chloramphenicol acetyltransferase (CAT)
DNGOOAHL_77418_Aminoglycoside_3_-phosphotransferase	74.3294	APH(3-PRIME)-IVa	25.91	3002648	aminoglycoside antibiotic	antibiotic inactivation	APH(3-PRIME)
DNGOOAHL_80149_Extended-spectrum_beta-lactamase_PER-1	464.922	cepA	75.09	3003559	cephalosporin	antibiotic inactivation	cepA beta-lactamase
DNGOOAHL_87767_Hydroxyacylglutathione_hydrolase_GloC	44.669	VIM-13	30.29	3002283	carbapenem; cephalosporin; cephamycin; penem; penam	antibiotic inactivation	VIM beta-lactamase
DNGOOAHL_87881_Chloramphenicol_acetyltransferase_3	127.102	CatU	31.63	3003983	phenicol antibiotic	antibiotic inactivation	chloramphenicol acetyltransferase (CAT)
DNGOOAHL_91286_Chloramphenicol_acetyltransferase_2	100.138	catII	27.27	3002684	phenicol antibiotic	antibiotic inactivation	chloramphenicol acetyltransferase (CAT)
DNGOOAHL_99210_Virginiamycin_A_acetyltransferase	198.364	vatF	50	3003744	streptogramin antibiotic	antibiotic inactivation	streptogramin vat acetyltransferase
DONOIINH_149222_Streptogramin_A_acetyltransferase	186.422	vatF	46.41	3003744	streptogramin antibiotic	antibiotic inactivation	streptogramin vat acetyltransferase
DONOIINH_151191_Chloramphenicol_acetyltransferase	84.3445	cat	26.76	3002670	phenicol antibiotic	antibiotic inactivation	chloramphenicol acetyltransferase (CAT)
DONOIINH_151572_Beta-lactamase	65.4698	blaF	25.83	3003562	penam	antibiotic inactivation	blaF family beta-lactamase
DONOIINH_164230_Extended-spectrum_beta-lactamase_PER-1	305.064	CblA-1	51.92	3002999	cephalosporin	antibiotic inactivation	CblA beta-lactamase
DONOIINH_168351_Vancomycin_B-type_resistance_protein_VanB	659.833	vanG	91.67	3002909	glycopeptide antibiotic	antibiotic target alteration	glycopeptide resistance gene cluster; van ligase
DONOIINH_168352_Vancomycin_B-type_resistance_protein_VanW	483.797	vanWG	83.15	3002965	glycopeptide antibiotic	antibiotic target alteration	glycopeptide resistance gene cluster; vanW
DONOIINH_171210_Beta-lactamase_enzyme_family_protein	50.0618	blaF	25.79	3003562	penam	antibiotic inactivation	blaF family beta-lactamase
DONOIINH_181086_Chloramphenicol_acetyltransferase	120.168	CatU	32.08	3003983	phenicol antibiotic	antibiotic inactivation	chloramphenicol acetyltransferase (CAT)
DONOIINH_182676_Beta-lactamase_enzyme_family_protein	42.3578	CblA-1	24.24	3002999	cephalosporin	antibiotic inactivation	CblA beta-lactamase
DONOIINH_203983_Hydroxyacylglutathione_hydrolase	49.2914	SMB-1	27.7	3000854	carbapenem; cephalosporin; penam	antibiotic inactivation	SMB beta-lactamase
DONOIINH_204987_Beta-lactamase_enzyme_family_protein	44.2838	TLA-2	28.14	3003203	cephalosporin; monobactam; fluoroquinolone antibiotic	antibiotic inactivation	TLA beta-lactamase
DONOIINH_207684_Chloramphenicol_acetyltransferase_3	176.022	CatU	40.1	3003983	phenicol antibiotic	antibiotic inactivation	chloramphenicol acetyltransferase (CAT)
DONOIINH_214373_Extended-spectrum_beta-lactamase_PER-1	267.7	CblA-1	64.04	3002999	cephalosporin	antibiotic inactivation	CblA beta-lactamase
DONOIINH_221066_Beta-lactamase_enzyme_family_protein	45.8246	blaF	29.68	3003562	penam	antibiotic inactivation	blaF family beta-lactamase
DONOIINH_235606_Chloramphenicol_acetyltransferase_3	91.2781	catIII	27.36	3002685	phenicol antibiotic	antibiotic inactivation	chloramphenicol acetyltransferase (CAT)
DONOIINH_240389_Streptogramin_A_acetyltransferase	206.068	vatF	50.99	3003744	streptogramin antibiotic	antibiotic inactivation	streptogramin vat acetyltransferase
DONOIINH_240398_Chloramphenicol_acetyltransferase_2	106.301	cat	26.79	3002670	phenicol antibiotic	antibiotic inactivation	chloramphenicol acetyltransferase (CAT)
DONOIINH_260146_Beta-lactamase_enzyme_family_protein	47.3654	LRA-5	26.49	3002483	cephalosporin; penam	antibiotic inactivation	class A LRA beta-lactamase
DONOIINH_27278_Streptogramin_A_acetyltransferase	196.438	vatB	47.37	3002841	streptogramin antibiotic	antibiotic inactivation	streptogramin vat acetyltransferase
DONOIINH_323835_Metallo-beta-lactamase_L1_type_3	109.768	LRA-9	29.82	3002488	cephalosporin; penam	antibiotic inactivation	subclass B3 LRA beta-lactamase
DONOIINH_77024_Chloramphenicol_acetyltransferase_3	161.77	CatU	39.36	3003983	phenicol antibiotic	antibiotic inactivation	chloramphenicol acetyltransferase (CAT)
EBMMIKLL_123067_Chloramphenicol_acetyltransferase_2	116.316	cat	30	3002670	phenicol antibiotic	antibiotic inactivation	chloramphenicol acetyltransferase (CAT)
EBMMIKLL_126108_Lincosamide_resistance_protein	310.071	lnuC	92.68	3002837	lincosamide antibiotic	antibiotic inactivation	lincosamide nucleotidyltransferase (LNU)
EBMMIKLL_133481_Extended-spectrum_beta-lactamase_PER-1	62.3882	CblA-1	25.1	3002999	cephalosporin	antibiotic inactivation	CblA beta-lactamase
EBMMIKLL_154042_Extended-spectrum_beta-lactamase_PER-1	221.476	TLA-1	36.7	3003202	cephalosporin; monobactam; fluoroquinolone antibiotic	antibiotic inactivation	TLA beta-lactamase
EBMMIKLL_24215_SPBc2_prophage-derived_aminoglycoside_N(3_)-acetyltransferase-like_protein_YokD	95.1301	AAC(3)-VIIIa	27.78	3002542	aminoglycoside antibiotic	antibiotic inactivation	AAC(3)
EBMMIKLL_42368_UDP-glucose_6-dehydrogenase	759.599	PmrE	94.59	3003577	peptide antibiotic	antibiotic target alteration	pmr phosphoethanolamine transferase
EBMMIKLL_96490_SPBc2_prophage-derived_aminoglycoside_N(3_)-acetyltransferase-like_protein_YokD	51.6026	AAC(3)-Xa	25	3002544	aminoglycoside antibiotic	antibiotic inactivation	AAC(3)
EGCKFNPJ_139532_Lincosamide_resistance_protein	301.597	lnuC	89.87	3002837	lincosamide antibiotic	antibiotic inactivation	lincosamide nucleotidyltransferase (LNU)
EHBGHODB_119847_Chloramphenicol_acetyltransferase	89.7373	catIII	27.67	3002685	phenicol antibiotic	antibiotic inactivation	chloramphenicol acetyltransferase (CAT)
EHBGHODB_165524_SPBc2_prophage-derived_aminoglycoside_N(3_)-acetyltransferase-like_protein_YokD	93.5893	AAC(3)-VIIa	29.59	3002541	aminoglycoside antibiotic	antibiotic inactivation	AAC(3)
EHBGHODB_196624_Hydroxyacylglutathione_hydrolase_GloC	82.8037	PEDO-2	30.95	3003714	carbapenem	antibiotic inactivation	subclass B3 PEDO beta-lactamase
EMLMBKHL_191045_Beta-lactamase_enzyme_family_protein	39.6614	PER-1	25.12	3002363	carbapenem; cephalosporin; monobactam; penem; penam	antibiotic inactivation	PER beta-lactamase
EMLMBKHL_31265_Beta-lactamase_enzyme_family_protein	43.1282	TLA-1	25.65	3003202	cephalosporin; monobactam; fluoroquinolone antibiotic	antibiotic inactivation	TLA beta-lactamase
EMLMBKHL_39516_Hydroxyacylglutathione_hydrolase	40.817	BJP-1	22.16	3000856	carbapenem	antibiotic inactivation	BJP beta-lactamase
EMLMBKHL_57867_Metallo-beta-lactamase_L1_type_3	68.5514	BJP-1	31.33	3000856	carbapenem	antibiotic inactivation	BJP beta-lactamase
FBEMCIHG_134546_Beta-lactamase_enzyme_family_protein	49.2914	LRA-5	26.63	3002483	cephalosporin; penam	antibiotic inactivation	class A LRA beta-lactamase
FBEMCIHG_142985_Chloramphenicol_acetyltransferase_2	87.4261	catD	27.27	3002682	phenicol antibiotic	antibiotic inactivation	chloramphenicol acetyltransferase (CAT)
FBEMCIHG_181766_Aminoglycoside_3_-phosphotransferase	150.984	APH(3-PRIME)-IIIa	34.22	3002647	aminoglycoside antibiotic	antibiotic inactivation	APH(3-PRIME)
FBEMCIHG_203504_rRNA_adenine_N-6-methyltransferase	517.694	ErmF	96.24	3000498	lincosamide antibiotic; streptogramin antibiotic; macrolide antibiotic	antibiotic target alteration	Erm 23S ribosomal RNA methyltransferase
FBEMCIHG_212643_Tetracycline_resistance_protein_TetM_from_transposon_Tn916	1264.98	tetQ	95.79	3000191	tetracycline antibiotic	antibiotic target protection	tetracycline-resistant ribosomal protection protein
FBEMCIHG_37887_SPBc2_prophage-derived_aminoglycoside_N(3_)-acetyltransferase-like_protein_YokD	86.6557	AAC(3)-Xa	23.86	3002544	aminoglycoside antibiotic	antibiotic inactivation	AAC(3)
gb|AAA03550_1|ARO_3002523|AAC(2_)-Ia__Providencia_stuartii_	366.311	AAC(2-PRIME)-Ia	100	3002523	aminoglycoside antibiotic	antibiotic inactivation	AAC(2-PRIME)
gb|AAA16194_1|ARO_3002540|AAC(3)-VIa__Enterobacter_cloacae_	598.971	AAC(3)-VIa	100	3002540	aminoglycoside antibiotic	antibiotic inactivation	AAC(3)
gb|AAA19882_1|ARO_3003562|blaF__Mycobacterium_fortuitum_	588.956	blaF	100	3003562	penam	antibiotic inactivation	blaF family beta-lactamase
gb|AAA20117_1|ARO_3000195|tetB(P)__Clostridium_perfringens_	1254.2	tetB(P)	95.55	3000195	tetracycline antibiotic	antibiotic target protection	tetracycline-resistant ribosomal protection protein
gb|AAA21532_1|ARO_3003559|cepA_beta-lactamase__Bacteroides_fragilis_	561.992	cepA	93.15	3003559	cephalosporin	antibiotic inactivation	cepA beta-lactamase
gb|AAA21889_1|ARO_3002554|AAC(6_)-Ig__Acinetobacter_haemolyticus_	301.982	AAC(6-PRIME)-Ig	100	3002554	aminoglycoside antibiotic	antibiotic inactivation	AAC(6-PRIME)
gb|AAA22081_1|ARO_3002670|cat__Agrobacterium_tumefaciens_str__C58_	432.565	cat	100	3002670	phenicol antibiotic	antibiotic inactivation	chloramphenicol acetyltransferase (CAT)
gb|AAA22289_1|ARO_3002672|cat86__Bacillus_pumilus_	459.914	cat86	100	3002672	phenicol antibiotic	antibiotic inactivation	chloramphenicol acetyltransferase (CAT)
gb|AAA22562_1|ARO_3002878|BcII__Bacillus_cereus_	518.85	BcII	100	3002878	cephalosporin; penam	antibiotic inactivation	Bc beta-lactamase
gb|AAA22597_1|ARO_3000495|ErmD__Bacillus_anthracis_	593.193	ErmD	100	3000495	lincosamide antibiotic; streptogramin antibiotic; macrolide antibiotic	antibiotic target alteration	Erm 23S ribosomal RNA methyltransferase
gb|AAA22904_1|ARO_3000578|CcrA_beta-lactamase__Bacteroides_fragilis_	516.538	CcrA	100	3000578	carbapenem	antibiotic inactivation	CcrA beta-lactamase
gb|AAA23033_2|ARO_3000190|tetO__Campylobacter_jejuni_	1278.46	tetO	97.03	3000190	tetracycline antibiotic	antibiotic target protection	tetracycline-resistant ribosomal protection protein
gb|AAA23215_1|ARO_3002687|catQ__Clostridium_perfringens_	453.751	catQ	99.09	3002687	phenicol antibiotic	antibiotic inactivation	chloramphenicol acetyltransferase (CAT)
gb|AAA25334_1|ARO_3002543|AAC(3)-IXa__Micromonospora_chalcea_	572.392	AAC(3)-IXa	100	3002543	aminoglycoside antibiotic	antibiotic inactivation	AAC(3)
gb|AAA25655_1|ARO_3002670|cat__Proteus_mirabilis_	457.218	cat	100	3002670	phenicol antibiotic	antibiotic inactivation	chloramphenicol acetyltransferase (CAT)
gb|AAA25680_1|ARO_3002595|AAC(6_)-IIb__Pseudomonas_fluorescens_	369.777	AAC(6-PRIME)-IIb	100	3002595	aminoglycoside antibiotic	antibiotic inactivation	AAC(6-PRIME)
gb|AAA25682_1|ARO_3002537|AAC(3)-IIIb__Pseudomonas_aeruginosa_	487.649	AAC(3)-IIIb	100	3002537	aminoglycoside antibiotic	antibiotic inactivation	AAC(3)
gb|AAA25683_1|ARO_3002538|AAC(3)-IIIc__Pseudomonas_aeruginosa_	549.666	AAC(3)-IIIc	100	3002538	aminoglycoside antibiotic	antibiotic inactivation	AAC(3)
gb|AAA25717_1|ARO_3002624|ANT(4_)-IIa__Pseudomonas_aeruginosa_	514.998	ANT(4-PRIME)-IIa	100	3002624	aminoglycoside antibiotic	antibiotic inactivation	ANT(4-PRIME)
gb|AAA26412_1|ARO_3002642|APH(3_)-Ib__Plasmid_RP4_	556.599	APH(3-PRIME)-Ib	100	3002642	aminoglycoside antibiotic	antibiotic inactivation	APH(3-PRIME)
gb|AAA26548_1|ARO_3002534|AAC(3)-IIb__Serratia_marcescens_	541.576	AAC(3)-IIb	100	3002534	aminoglycoside antibiotic	antibiotic inactivation	AAC(3)
gb|AAA26549_1|ARO_3002549|AAC(6_)-Ic__Serratia_marcescens_	287.73	AAC(6-PRIME)-Ic	95.21	3002549	aminoglycoside antibiotic	antibiotic inactivation	AAC(6-PRIME)
gb|AAA26613_1|ARO_3002670|cat__Staphylococcus_aureus_RN4220_	443.736	cat	100	3002670	phenicol antibiotic	antibiotic inactivation	chloramphenicol acetyltransferase (CAT)
gb|AAA26683_1|ARO_3002840|vatA__Staphylococcus_aureus_	447.203	vatA	100	3002840	streptogramin antibiotic	antibiotic inactivation	streptogramin vat acetyltransferase
gb|AAA26685_1|ARO_3002542|AAC(3)-VIIIa__Streptomyces_fradiae_	559.681	AAC(3)-VIIIa	100	3002542	aminoglycoside antibiotic	antibiotic inactivation	AAC(3)
gb|AAA26699_1|ARO_3002649|APH(3_)-Va__Streptomyces_fradiae_	538.495	APH(3-PRIME)-Va	100	3002649	aminoglycoside antibiotic	antibiotic inactivation	APH(3-PRIME)
gb|AAA26742_1|ARO_3001304|ErmS__Streptomyces_fradiae_	615.535	ErmS	100	3001304	macrolide antibiotic; streptogramin antibiotic; lincosamide antibiotic	antibiotic target alteration	Erm 23S ribosomal RNA methyltransferase
gb|AAA26775_1|ARO_3003564|EXO_beta-lactamase__Streptomyces_albus_	622.083	EXO-1	100	3003564	penam	antibiotic inactivation	EXO beta-lactamase
gb|AAA27471_1|ARO_3000205|tetX__Bacteroides_fragilis_	752.666	tetX	94.85	3000205	tetracycline antibiotic; glycylcycline	antibiotic inactivation	tetracycline inactivation enzyme
gb|AAA65953_1|ARO_3002919|vanRA__Enterococcus_faecium_	473.011	vanRA	100	3002919	glycopeptide antibiotic	antibiotic target alteration	glycopeptide resistance gene cluster; vanR
gb|AAA65954_1|ARO_3002931|vanSA__Enterococcus_faecium_	781.556	vanSA	100	3002931	glycopeptide antibiotic	antibiotic target alteration	glycopeptide resistance gene cluster; vanS
gb|AAA65955_1|ARO_3002942|vanHA__Enterococcus_faecium_	670.233	vanHA	100	3002942	glycopeptide antibiotic	antibiotic target alteration	glycopeptide resistance gene cluster; vanH
gb|AAA65956_1|ARO_3000010|vanA__Enterococcus_faecium_	706.442	vanA	100	3000010	glycopeptide antibiotic	antibiotic target alteration	glycopeptide resistance gene cluster; van ligase
gb|AAA65957_1|ARO_3002949|vanXA__Enterococcus_faecium_	426.017	vanXA	100	3002949	glycopeptide antibiotic	antibiotic target alteration	glycopeptide resistance gene cluster; vanX
gb|AAA65958_1|ARO_3002955|vanYA__Enterococcus_faecium_	620.157	vanYA	100	3002955	glycopeptide antibiotic	antibiotic target alteration	glycopeptide resistance gene cluster; vanY
gb|AAA65959_1|ARO_3002962|vanZA__Enterococcus_faecium_	312.768	vanZA	100	3002962	glycopeptide antibiotic	antibiotic target alteration	glycopeptide resistance gene cluster; vanZ
gb|AAA73865_1|ARO_3002674|catB__Clostridium_butyricum_	452.595	catB	100	3002674	phenicol antibiotic	antibiotic inactivation	chloramphenicol acetyltransferase (CAT)
gb|AAA76822_1|ARO_3002654|APH(3_)-VIIa__Campylobacter_jejuni_	516.538	APH(3-PRIME)-VIIa	100	3002654	aminoglycoside antibiotic	antibiotic inactivation	APH(3-PRIME)
gb|AAA83417_1|ARO_3001407|OXA-12__Aeromonas_sobria_	543.502	OXA-12	100	3001407	cephalosporin; penam	antibiotic inactivation	OXA beta-lactamase
gb|AAA86871_1|ARO_3002841|vatB__Staphylococcus_aureus_	439.113	vatB	100	3002841	streptogramin antibiotic	antibiotic inactivation	streptogramin vat acetyltransferase
gb|AAA87229_1|ARO_3002558|AAC(6_)-Ik__Acinetobacter_sp__CIP-A165_	300.442	AAC(6-PRIME)-Ik	100	3002558	aminoglycoside antibiotic	antibiotic inactivation	AAC(6-PRIME)
gb|AAA88422_1|ARO_3002530|AAC(3)-Ib__Pseudomonas_aeruginosa_	360.147	AAC(3)-Ib	100	3002530	aminoglycoside antibiotic	antibiotic inactivation	AAC(3)
gb|AAA88552_1|ARO_3002541|AAC(3)-VIIa__Streptomyces_rimosus_	572.007	AAC(3)-VIIa	100	3002541	aminoglycoside antibiotic	antibiotic inactivation	AAC(3)
gb|AAA98096_1|ARO_3000595|ErmT__Plasmid_pGT633_	473.396	ErmT	96.72	3000595	lincosamide antibiotic; streptogramin antibiotic; macrolide antibiotic	antibiotic target alteration	Erm 23S ribosomal RNA methyltransferase
gb|AAA98296_1|ARO_3000250|ErmC__Staphylococcus_epidermidis_	480.33	ErmC	97.95	3000250	lincosamide antibiotic; streptogramin antibiotic; macrolide antibiotic	antibiotic target alteration	Erm 23S ribosomal RNA methyltransferase
gb|AAA98298_1|ARO_3002545|AAC(6_)-Ia__Plasmid_R_	378.637	AAC(6-PRIME)-Ia	100	3002545	aminoglycoside antibiotic	antibiotic inactivation	AAC(6-PRIME)
gb|AAA98349_1|ARO_3001307|VgbA__Staphylococcus_aureus_	607.06	vgbA	100	3001307	streptogramin antibiotic	antibiotic inactivation	streptogramin vgb lyase
gb|AAA98406_1|ARO_3001404|OXA-9__Klebsiella_pneumoniae_	569.311	OXA-9	100	3001404	cephalosporin; penam	antibiotic inactivation	OXA beta-lactamase
gb|AAA99503_1|ARO_3003250|bcrC__Bacillus_licheniformis_	412.535	bcrC	100	3003250	peptide antibiotic	antibiotic target alteration	undecaprenyl pyrophosphate related proteins conferring resistance to bacitracin
gb|AAA99931_1|ARO_3003060|tsnR__Streptomyces_laurentii_	526.168	tsnR	100	3003060	peptide antibiotic	antibiotic target alteration	non-erm 23S ribosomal RNA methyltransferase (A1067)
gb|AAB05622_1|ARO_3002921|vanRB__Enterococcus_faecalis_	450.669	vanRB	100	3002921	glycopeptide antibiotic	antibiotic target alteration	glycopeptide resistance gene cluster; vanR
gb|AAB05623_1|ARO_3002932|vanSB__Enterococcus_faecalis_	920.613	vanSB	100	3002932	glycopeptide antibiotic	antibiotic target alteration	glycopeptide resistance gene cluster; vanS
gb|AAB05624_1|ARO_3002956|vanYB__Enterococcus_faecalis_	561.222	vanYB	100	3002956	glycopeptide antibiotic	antibiotic target alteration	glycopeptide resistance gene cluster; vanY
gb|AAB05625_1|ARO_3002964|vanWB__Enterococcus_faecalis_	577.785	vanWB	100	3002964	glycopeptide antibiotic	antibiotic target alteration	glycopeptide resistance gene cluster; vanW
gb|AAB05626_1|ARO_3002943|vanHB__Enterococcus_faecalis_	665.996	vanHB	100	3002943	glycopeptide antibiotic	antibiotic target alteration	glycopeptide resistance gene cluster; vanH
gb|AAB05628_1|ARO_3002950|vanXB__Enterococcus_faecalis_	426.017	vanXB	100	3002950	glycopeptide antibiotic	antibiotic target alteration	glycopeptide resistance gene cluster; vanX
gb|AAB21326_1|ARO_3002651|APH(3_)-Vc__Micromonospora_chalcea_	543.888	APH(3-PRIME)-Vc	100	3002651	aminoglycoside antibiotic	antibiotic inactivation	APH(3-PRIME)
gb|AAB23649_1|ARO_3002670|cat__Vibrio_anguillarum_	456.447	cat	100	3002670	phenicol antibiotic	antibiotic inactivation	chloramphenicol acetyltransferase (CAT)
gb|AAB36568_1|ARO_3002700|cmlv__Streptomyces_venezuelae_ATCC_10712_	829.321	cmlv	100	3002700	phenicol antibiotic	antibiotic inactivation	chloramphenicol phosphotransferase
gb|AAB41059_1|ARO_3002884|iri__Rhodococcus_equi_	959.133	iri	100	3002884	rifamycin antibiotic	antibiotic inactivation	rifampin monooxygenase
gb|AAB41701_1|ARO_3002526|AAC(2_)-Id__Mycobacterium_smegmatis_str__MC2_155_	419.468	AAC(2-PRIME)-Id	100	3002526	aminoglycoside antibiotic	antibiotic inactivation	AAC(2-PRIME)
gb|AAB49832_1|ARO_3002636|APH(2__)-IIIa__Enterococcus_gallinarum_	631.713	APH(2-DPRIME)-IIIa	100	3002636	aminoglycoside antibiotic	antibiotic inactivation	APH(2-DPRIME)
gb|AAB51421_1|ARO_3002686|catP__Clostridium_perfringens_	413.69	catP	95.65	3002686	phenicol antibiotic	antibiotic inactivation	chloramphenicol acetyltransferase (CAT)
gb|AAB51440_1|ARO_3002824|ErmV__Streptomyces_viridochromogenes_	497.278	ErmV	100	3002824	macrolide antibiotic; streptogramin antibiotic; lincosamide antibiotic	antibiotic target alteration	Erm 23S ribosomal RNA methyltransferase
gb|AAB53259_1|ARO_3002671|cat-TC__Lactobacillus_reuteri_	486.493	cat-TC	100	3002671	phenicol antibiotic	antibiotic inactivation	chloramphenicol acetyltransferase (CAT)
gb|AAB53445_1|ARO_3002897|SAT-4__Campylobacter_coli_	334.339	SAT-4	95.56	3002897	nucleoside antibiotic	antibiotic inactivation	streptothricin acetyltransferase (SAT)
gb|AAB58447_1|ARO_3002662|APH(9)-Ia__Legionella_pneumophila_130b_	683.33	APH(9)-Ia	100	3002662	aminoglycoside antibiotic	antibiotic inactivation	APH(9)
gb|AAB58555_1|ARO_3001413|OXA-18__Pseudomonas_aeruginosa_	570.081	OXA-18	100	3001413	cephalosporin; penam	antibiotic inactivation	OXA beta-lactamase
gb|AAB63533_1|ARO_3002556|AAC(6_)-Ii__Enterococcus_faecium_	371.318	AAC(6-PRIME)-Ii	98.9	3002556	aminoglycoside antibiotic	antibiotic inactivation	AAC(6-PRIME)
gb|AAB66655_1|ARO_3002663|APH(9)-Ib__Streptomyces_netropsis_	664.455	APH(9)-Ib	100	3002663	aminoglycoside antibiotic	antibiotic inactivation	APH(9)
gb|AAC05822_1|ARO_3002846|arr-1__Mycobacterium_smegmatis_	291.197	arr-1	100	3002846	rifamycin antibiotic	antibiotic inactivation	rifampin ADP-ribosyltransferase (Arr)
gb|AAC09012_1|ARO_3002243|CARB-4__Pseudomonas_aeruginosa_	589.726	CARB-4	100	3002243	penam	antibiotic inactivation	CARB beta-lactamase
gb|AAC09015_1|ARO_3002481|AER-1__Aeromonas_hydrophila_	611.683	AER-1	98.68	3002481	penam	antibiotic inactivation	AER beta-lactamase
gb|AAC14693_1|ARO_3002637|APH(2__)-IVa__Enterococcus_casseliflavus_	617.076	APH(2-DPRIME)-IVa	100	3002637	aminoglycoside antibiotic	antibiotic inactivation	APH(2-DPRIME)
gb|AAC23556_1|ARO_3002660|APH(6)-Id__Pseudomonas_aeruginosa_	540.036	APH(6)-Id	95.68	3002660	aminoglycoside antibiotic	antibiotic inactivation	APH(6)
gb|AAC25500_1|ARO_3002560|AAC(6_)-Iq__Klebsiella_pneumoniae_	373.629	AAC(6-PRIME)-Iq	100	3002560	aminoglycoside antibiotic	antibiotic inactivation	AAC(6-PRIME)
gb|AAC32025_1|ARO_3002650|APH(3_)-Vb__Streptomyces_ribosidificus_	532.332	APH(3-PRIME)-Vb	100	3002650	aminoglycoside antibiotic	antibiotic inactivation	APH(3-PRIME)
gb|AAC32026_1|ARO_3002823|ErmH__Streptomyces_thermotolerans_	593.578	ErmH	100	3002823	macrolide antibiotic; streptogramin antibiotic; lincosamide antibiotic	antibiotic target alteration	Erm 23S ribosomal RNA methyltransferase
gb|AAC41391_1|ARO_3002555|AAC(6_)-Ih__Acinetobacter_baumannii_	306.605	AAC(6-PRIME)-Ih	100	3002555	aminoglycoside antibiotic	antibiotic inactivation	AAC(6-PRIME)
gb|AAC41392_1|ARO_3002557|AAC(6_)-Ij__Acinetobacter_genomosp__13_	305.834	AAC(6-PRIME)-Ij	100	3002557	aminoglycoside antibiotic	antibiotic inactivation	AAC(6-PRIME)
gb|AAC44793_1|ARO_3002524|AAC(2_)-Ib__Mycobacterium_fortuitum_	394.815	AAC(2-PRIME)-Ib	100	3002524	aminoglycoside antibiotic	antibiotic inactivation	AAC(2-PRIME)
gb|AAC61670_1|ARO_3001308|VgbB__Staphylococcus_cohnii_	602.438	vgbB	100	3001308	streptogramin antibiotic	antibiotic inactivation	streptogramin vgb lyase
gb|AAC61671_1|ARO_3002842|vatC__Staphylococcus_cohnii_	434.876	vatC	100	3002842	streptogramin antibiotic	antibiotic inactivation	streptogramin vat acetyltransferase
gb|AAC69327_1|ARO_3000598|Erm(31)__Streptomyces_venezuelae_	635.565	Erm(31)	100	3000598	lincosamide antibiotic; streptogramin antibiotic; macrolide antibiotic	antibiotic target alteration	Erm 23S ribosomal RNA methyltransferase
gb|AAC69328_1|ARO_3001265|Erm(30)__Streptomyces_venezuelae_	674.855	Erm(30)	100	3001265	macrolide antibiotic; streptogramin antibiotic; lincosamide antibiotic	antibiotic target alteration	Erm 23S ribosomal RNA methyltransferase
gb|AAC75089_1|ARO_3003577|pmrE__Escherichia_coli_str__K-12_substr__MG1655_	766.148	PmrE	96.65	3003577	peptide antibiotic	antibiotic target alteration	pmr phosphoethanolamine transferase
gb|AAC75314_1|ARO_3003578|pmrF__Escherichia_coli_str__K-12_substr__MG1655_	636.721	PmrF	96.27	3003578	peptide antibiotic	antibiotic target alteration	pmr phosphoethanolamine transferase
gb|AAC75315_1|ARO_3002985|arnA__Escherichia_coli_str__K-12_substr__MG1655_	1342.02	arnA	98.33	3002985	peptide antibiotic	antibiotic target alteration	pmr phosphoethanolamine transferase
gb|AAC76093_1|ARO_3002986|bacA__Escherichia_coli_str__K-12_substr__MG1655_	516.153	bacA	95.6	3002986	peptide antibiotic	antibiotic target alteration	undecaprenyl pyrophosphate related proteins conferring resistance to bacitracin
gb|AAC78336_1|ARO_3002826|EreA2__Providencia_stuartii_	840.106	EreA2	100	3002826	macrolide antibiotic	antibiotic inactivation	macrolide esterase
gb|AAC98092_2|ARO_3001075|SHV-16__Klebsiella_pneumoniae_	563.148	SHV-16	96.23	3001075	carbapenem; cephalosporin; penam	antibiotic inactivation	SHV beta-lactamase
gb|AAD03490_1|ARO_3002561|AAC(6_)-Ir__Acinetobacter_genomosp__14_	304.679	AAC(6-PRIME)-Ir	100	3002561	aminoglycoside antibiotic	antibiotic inactivation	AAC(6-PRIME)
gb|AAD03491_1|ARO_3002562|AAC(6_)-Is__Acinetobacter_genomosp__15_	305.449	AAC(6-PRIME)-Is	100	3002562	aminoglycoside antibiotic	antibiotic inactivation	AAC(6-PRIME)
gb|AAD03492_1|ARO_3002564|AAC(6_)-It__Acinetobacter_genomosp__16BJ_	308.531	AAC(6-PRIME)-It	100	3002564	aminoglycoside antibiotic	antibiotic inactivation	AAC(6-PRIME)
gb|AAD03493_1|ARO_3002565|AAC(6_)-Iu__Acinetobacter_genomosp__17BJ_	304.679	AAC(6-PRIME)-Iu	100	3002565	aminoglycoside antibiotic	antibiotic inactivation	AAC(6-PRIME)
gb|AAD03494_1|ARO_3002566|AAC(6_)-Iv__Acinetobacter_sp__631_	306.22	AAC(6-PRIME)-Iv	100	3002566	aminoglycoside antibiotic	antibiotic inactivation	AAC(6-PRIME)
gb|AAD03495_1|ARO_3002567|AAC(6_)-Iw__Acinetobacter_sp__640_	303.523	AAC(6-PRIME)-Iw	100	3002567	aminoglycoside antibiotic	antibiotic inactivation	AAC(6-PRIME)
gb|AAD03496_1|ARO_3002568|AAC(6_)-Ix__Acinetobacter_sp__BM2722_	305.834	AAC(6-PRIME)-Ix	100	3002568	aminoglycoside antibiotic	antibiotic inactivation	AAC(6-PRIME)
gb|AAD12162_1|ARO_3001299|tlrB_conferring_tylosin_resistance__Streptomyces_fradiae_	558.525	tlrB conferring tylosin resistance	100	3001299	macrolide antibiotic; lincosamide antibiotic	antibiotic target alteration	non-erm 23S ribosomal RNA methyltransferase (G748)
gb|AAD12233_1|ARO_3001417|OXA-22__Ralstonia_pickettii_	568.155	OXA-22	100	3001417	cephalosporin; penam	antibiotic inactivation	OXA beta-lactamase
gb|AAD19217_1|ARO_3002245|CARB-6__Vibrio_cholerae_	587.03	CARB-6	100	3002245	penam	antibiotic inactivation	CARB beta-lactamase
gb|AAD22403_1|ARO_3002970|vanTC__Enterococcus_gallinarum_	1424.07	vanTC	99.86	3002970	glycopeptide antibiotic	antibiotic target alteration	glycopeptide resistance gene cluster; vanT
gb|AAD23513_1|ARO_3003002|CfxA2__Prevotella_intermedia_	633.639	CfxA2	96.26	3003002	cephamycin	antibiotic inactivation	CfxA beta-lactamase
gb|AAD37403_1|ARO_3003202|TLA-1__Escherichia_coli_	638.647	TLA-1	100	3003202	cephalosporin; monobactam; fluoroquinolone antibiotic	antibiotic inactivation	TLA beta-lactamase
gb|AAD46626_1|ARO_3002596|AAC(6_)-IIc__Pseudomonas_aeruginosa_	400.979	AAC(6-PRIME)-IIc	100	3002596	aminoglycoside antibiotic	antibiotic inactivation	AAC(6-PRIME)
gb|AAD52985_1|ARO_3002570|AAC(6_)-Iz__Stenotrophomonas_maltophilia_	308.916	AAC(6-PRIME)-Iz	100	3002570	aminoglycoside antibiotic	antibiotic inactivation	AAC(6-PRIME)
gb|AAF01499_1|ARO_3000193|tetT__Streptococcus_pyogenes_	1318.52	tetT	100	3000193	tetracycline antibiotic	antibiotic target protection	tetracycline-resistant ribosomal protection protein
gb|AAF03531_1|ARO_3002569|AAC(6_)-Iy__Salmonella_enterica_subsp__enterica_serovar_Enteritidis_	301.212	AAC(6-PRIME)-Iy	98.62	3002569	aminoglycoside antibiotic	antibiotic inactivation	AAC(6-PRIME)
gb|AAF04388_1|ARO_3001871|CTX-M-8__Citrobacter_amalonaticus_	585.489	CTX-M-8	98.28	3001871	cephalosporin	antibiotic inactivation	CTX-M beta-lactamase
gb|AAF04458_1|ARO_3000850|GOB-1_beta-lactamase__Elizabethkingia_meningoseptica_	591.652	GOB-18	98.62	3004213	carbapenem; cephalosporin; penam	antibiotic inactivation	GOB beta-lactamase
gb|AAF09244_1|ARO_3000849|SFH-1__Serratia_fonticola_	484.952	SFH-1	100	3000849	carbapenem	antibiotic inactivation	SFH beta-lactamase
gb|AAF36802_1|ARO_3002945|vanHF__Paenibacillus_popilliae_ATCC_14706_	660.988	vanHF	100	3002945	glycopeptide antibiotic	antibiotic target alteration	glycopeptide resistance gene cluster; vanH
gb|AAF36803_1|ARO_3002908|vanF__Paenibacillus_popilliae_ATCC_14706_	711.835	vanF	100	3002908	glycopeptide antibiotic	antibiotic target alteration	glycopeptide resistance gene cluster; van ligase
gb|AAF36804_1|ARO_3002952|vanXF__Paenibacillus_popilliae_ATCC_14706_	468.389	vanXF	100	3002952	glycopeptide antibiotic	antibiotic target alteration	glycopeptide resistance gene cluster; vanX
gb|AAF36805_1|ARO_3002958|vanYF__Paenibacillus_popilliae_ATCC_14706_	601.668	vanYF	100	3002958	glycopeptide antibiotic	antibiotic target alteration	glycopeptide resistance gene cluster; vanY
gb|AAF36806_1|ARO_3002963|vanZF__Paenibacillus_popilliae_ATCC_14706_	412.92	vanZF	100	3002963	glycopeptide antibiotic	antibiotic target alteration	glycopeptide resistance gene cluster; vanZ
gb|AAF61331_1|ARO_3002966|vanXYC__Enterococcus_gallinarum_	399.438	vanXYC	100	3002966	glycopeptide antibiotic	antibiotic target alteration	glycopeptide resistance gene cluster; vanXY
gb|AAF61417_1|ARO_3002244|CARB-5__Acinetobacter_calcoaceticus_subsp__anitratus_	598.586	CARB-10	97.99	3002249	penam	antibiotic inactivation	CARB beta-lactamase
gb|AAF63432|ARO_3003744|vatF__Yersinia_enterocolitica_	458.759	vatF	100	3003744	streptogramin antibiotic	antibiotic inactivation	streptogramin vat acetyltransferase
gb|AAF86219_1|ARO_3000375|ErmB__Enterococcus_faecium_	484.952	ErmB	96.77	3000375	lincosamide antibiotic; streptogramin antibiotic; macrolide antibiotic	antibiotic target alteration	Erm 23S ribosomal RNA methyltransferase
gb|AAF86220_1|ARO_3002844|vatE__Enterococcus_faecium_	434.876	vatE	100	3002844	streptogramin antibiotic	antibiotic inactivation	streptogramin vat acetyltransferase
gb|AAF86641_1|ARO_3002922|vanRC__Enterococcus_gallinarum_	474.937	vanRC	100	3002922	glycopeptide antibiotic	antibiotic target alteration	glycopeptide resistance gene cluster; vanR
gb|AAF86642_1|ARO_3002933|vanSC__Enterococcus_gallinarum_	729.939	vanSC	99.72	3002933	glycopeptide antibiotic	antibiotic target alteration	glycopeptide resistance gene cluster; vanS
gb|AAF86691_1|ARO_3001816|ACC-2__Hafnia_alvei_	803.512	ACC-2	100	3001816	cephalosporin; monobactam; penam	antibiotic inactivation	ACC beta-lactamase
gb|AAF86697_1|ARO_3001817|ACC-3__Hafnia_alvei_	778.089	ACC-3	100	3001817	cephalosporin; monobactam; penam	antibiotic inactivation	ACC beta-lactamase
gb|AAF94716_1|ARO_3004289|Vibrio_cholerae_varG__Vibrio_cholerae_O1_biovar_El_Tor_str__N16961_	806.594	Vibrio cholerae varG	100	3004289	carbapenem	antibiotic inactivation	subclass B1 Vibrio cholerae varG beta-lactamase
gb|AAG03357_1|ARO_3000596|ErmX__Corynebacterium_striatum_	521.546	ErmX	100	3000596	lincosamide antibiotic; streptogramin antibiotic; macrolide antibiotic	antibiotic target alteration	Erm 23S ribosomal RNA methyltransferase
gb|AAG15269_1|ARO_3002528|AAC(3)-Ia__Pseudomonas_aeruginosa_	315.464	AAC(3)-Ia	100	3002528	aminoglycoside antibiotic	antibiotic inactivation	AAC(3)
gb|AAG29761_2|ARO_3002259|IND-3__Chryseobacterium_indologenes_	483.411	IND-3	98.33	3002259	carbapenem	antibiotic inactivation	IND beta-lactamase
gb|AAG29765_2|ARO_3002260|IND-4__Chryseobacterium_indologenes_	500.36	IND-4	100	3002260	carbapenem	antibiotic inactivation	IND beta-lactamase
gb|AAG29813_1|ARO_3002380|SME-2__Serratia_marcescens_	597.045	SME-1	98.64	3002379	carbapenem	antibiotic inactivation	SME beta-lactamase
gb|AAG33665_1|ARO_3001431|OXA-37__Acinetobacter_baumannii_	549.666	OXA-20	99.62	3001415	cephalosporin; penam	antibiotic inactivation	OXA beta-lactamase
gb|AAG35607_1|ARO_3001420|OXA-25__Acinetobacter_baumannii_	549.666	OXA-160	97.45	3001663	cephalosporin; penam	antibiotic inactivation	OXA beta-lactamase
gb|AAK07612_2|ARO_3000604|Erm(35)__Bacteroides_coprosuis_DSM_18011_	541.962	Erm(35)	100	3000604	lincosamide antibiotic; streptogramin antibiotic; macrolide antibiotic	antibiotic target alteration	Erm 23S ribosomal RNA methyltransferase
gb|AAK26252_2|ARO_3002583|AAC(6_)-29a__Pseudomonas_aeruginosa_	255.373	AAC(6-PRIME)-29a	96.95	3002583	aminoglycoside antibiotic	antibiotic inactivation	AAC(6-PRIME)
gb|AAK27847_1|ARO_3002196|IMP-5__Acinetobacter_baumannii_	485.723	IMP-5	97.15	3002196	carbapenem; cephalosporin; cephamycin; penem; penam	antibiotic inactivation	IMP beta-lactamase
gb|AAK38324_1|ARO_3000840|JOHN-1_beta-lactamase__Flavobacterium_johnsoniae_UW101_	508.449	JOHN-1	100	3000840	carbapenem; cephalosporin; penam	antibiotic inactivation	JOHN beta-lactamase
gb|AAK63040_1|ARO_3002635|APH(2__)-IIa__Escherichia_coli_	598.586	APH(2-DPRIME)-IIa	98.33	3002635	aminoglycoside antibiotic	antibiotic inactivation	APH(2-DPRIME)
gb|AAK63041_1|ARO_3002559|AAC(6_)-Ip__Escherichia_coli_	355.91	AAC(6-PRIME)-Ip	97.18	3002559	aminoglycoside antibiotic	antibiotic inactivation	AAC(6-PRIME)
gb|AAK63223_1|ARO_3003561|Sed1_beta-lactamase__Citrobacter_sedlakii_	606.675	Sed-1	100	3003561	cephalosporin; penam	antibiotic inactivation	Sed beta-lactamase
gb|AAK84316_1|ARO_3002843|vatD__Enterococcus_faecium_	409.838	vatD	100	3002843	streptogramin antibiotic	antibiotic inactivation	streptogramin vat acetyltransferase
gb|AAL12234_1|ARO_3003552|fusB__Staphylococcus_aureus_	430.254	fusB	100	3003552	fusidic acid	antibiotic inactivation	fusidic acid inactivation enzyme
gb|AAL27442_1|ARO_3002907|vanE__Enterococcus_faecalis_	712.605	vanE	100	3002907	glycopeptide antibiotic	antibiotic target alteration	glycopeptide resistance gene cluster; van ligase
gb|AAL27443_1|ARO_3002967|vanXYE__Enterococcus_faecalis_	403.675	vanXYE	100	3002967	glycopeptide antibiotic	antibiotic target alteration	glycopeptide resistance gene cluster; vanXY
gb|AAL27444_1|ARO_3002971|vanTE__Enterococcus_faecalis_	1420.6	vanTE	100	3002971	glycopeptide antibiotic	antibiotic target alteration	glycopeptide resistance gene cluster; vanT
gb|AAL27445_1|ARO_3002924|vanRE__Enterococcus_faecalis_	468.389	vanRE	100	3002924	glycopeptide antibiotic	antibiotic target alteration	glycopeptide resistance gene cluster; vanR
gb|AAL27446_1|ARO_3002935|vanSE__Enterococcus_faecalis_	715.301	vanSE	100	3002935	glycopeptide antibiotic	antibiotic target alteration	glycopeptide resistance gene cluster; vanS
gb|AAL51021_2|ARO_3002598|ANT(3__)-Ii-AAC(6_)-IId_fusion_protein__Serratia_marcescens_	502.286	aadA6/aadA10	93.01	3002622	aminoglycoside antibiotic	antibiotic inactivation	ANT(3-DPRIME)
gb|AAL68645_1|ARO_3002681|catB9__Vibrio_cholerae_	437.573	catB9	100	3002681	phenicol antibiotic	antibiotic inactivation	chloramphenicol acetyltransferase (CAT)
gb|AAL68827_1|ARO_3000605|Erm(36)__Micrococcus_luteus_	559.296	Erm(36)	98.93	3000605	lincosamide antibiotic; streptogramin antibiotic; macrolide antibiotic	antibiotic target alteration	Erm 23S ribosomal RNA methyltransferase
gb|AAL79541_1|ARO_3002397|OXY-2-2__Klebsiella_oxytoca_	571.622	OXY-2-5	97.24	3002400	cephalosporin; monobactam; penam	antibiotic inactivation	OXY beta-lactamase
gb|AAL82588_1|ARO_3002600|AAC(3)-Ib_AAC(6_)-Ib____Pseudomonas_aeruginosa_	686.026	AAC(3)-Ib/AAC(6-PRIME)-Ib-DPRIME	100	3002600	aminoglycoside antibiotic	antibiotic inactivation	AAC(3); AAC(6-PRIME)
gb|AAM09849_1|ARO_3000005|vanD__Enterococcus_faecium_	702.59	vanD	99.71	3000005	glycopeptide antibiotic	antibiotic target alteration	glycopeptide resistance gene cluster; van ligase
gb|AAM09850_1|ARO_3002944|vanHD__Enterococcus_faecium_	661.374	vanHD	99.69	3002944	glycopeptide antibiotic	antibiotic target alteration	glycopeptide resistance gene cluster; vanH
gb|AAM09851_1|ARO_3002923|vanRD__Enterococcus_faecium_	467.233	vanRD	97.84	3002923	glycopeptide antibiotic	antibiotic target alteration	glycopeptide resistance gene cluster; vanR
gb|AAM09852_1|ARO_3003070|vanXD__Enterococcus_faecium_	424.861	vanXD	100	3003070	glycopeptide antibiotic	antibiotic target alteration	glycopeptide resistance gene cluster; vanX
gb|AAM09853_1|ARO_3002957|vanYD__Enterococcus_faecium_	286.189	vanYD	100	3002957	glycopeptide antibiotic	antibiotic target alteration	glycopeptide resistance gene cluster; vanY
gb|AAM76670_1|ARO_3002625|ANT(4_)-IIb__Pseudomonas_aeruginosa_	508.449	ANT(4-PRIME)-IIb	100	3002625	aminoglycoside antibiotic	antibiotic inactivation	ANT(4-PRIME)
gb|AAN17791_1|ARO_3004294|BUT-1__Buttiauxella_agrestis_	825.469	BUT-1	100	3004294	unknown	antibiotic inactivation
gb|AAN28721_1|ARO_3002871|tet37__uncultured_bacterium_	225.713	tet37	100	3002871	tetracycline antibiotic	antibiotic inactivation	tetracycline inactivation enzyme
gb|AAN28732_1|ARO_3002409|OXY-3-1__Klebsiella_oxytoca_	587.415	OXY-3-1	100	3002409	cephalosporin; monobactam; penam	antibiotic inactivation	OXY beta-lactamase
gb|AAN28945|ARO_3003785|Chlamydia_trachomatis_intrinsic_murA_conferring_resistance_to_fosfomycin__Chlamydia_trachomatis_	910.598	Chlamydia trachomatis intrinsic murA conferring resistance to fosfomycin	100	3003785	fosfomycin	antibiotic target alteration	murA transferase
gb|AAN32638_1|ARO_3000842|EBR-1_beta-lactamase__Empedobacter_brevis_	481.871	EBR-1 beta-lactamase	100	3000842	carbapenem; cephalosporin; penam	antibiotic inactivation	EBR beta-lactamase
gb|AAN34365_1|ARO_3002604|aadA4__Acinetobacter_baumannii_	530.791	aadA4	100	3002604	aminoglycoside antibiotic	antibiotic inactivation	ANT(3-DPRIME)
gb|AAN41427_1|ARO_3001775|OXA-119__uncultured_bacterium_	505.753	OXA-205	93.61	3001483	cephalosporin; penam	antibiotic inactivation	OXA beta-lactamase
gb|AAN63647_1|ARO_3000843|MUS-1_beta-lactamase__Myroides_odoratimimus_	505.368	MUS-1	98.37	3000843	carbapenem	antibiotic inactivation	MUS beta-lactamase
gb|AAN63648_1|ARO_3000844|TUS-1_beta-lactamase__Myroides_odoratus_DSM_2801_	516.538	TUS-1	100	3000844	carbapenem; cephalosporin; cephamycin	antibiotic inactivation	TUS beta-lactamase
gb|AAN86837_2|ARO_3000601|Erm(38)__Mycobacterium_smegmatis_	762.296	Erm(38)	100	3000601	lincosamide antibiotic; streptogramin antibiotic; macrolide antibiotic	antibiotic target alteration	Erm 23S ribosomal RNA methyltransferase
gb|AAO42602_1|ARO_3002168|MIR-2__Enterobacter_cloacae_	708.753	ACT-6	90.81	3001825	carbapenem; cephalosporin; cephamycin; penam	antibiotic inactivation	ACT beta-lactamase
gb|AAO47226_2|ARO_3003318|Streptomyces_rishiriensis_parY_mutant_conferring_resistance_to_aminocoumarin__Streptomyces_rishiriensis_	1435.62	Streptomyces rishiriensis parY mutant conferring resistance to aminocoumarin	100	3003318	aminocoumarin antibiotic	antibiotic target alteration	aminocoumarin resistant parY; aminocoumarin self resistant parY
gb|AAO82019_1|ARO_3004254|vanVB__Enterococcus_faecalis_V583_	231.491	vanVB	100	3004254	glycopeptide antibiotic	antibiotic target alteration	glycopeptide resistance gene cluster; vanV
gb|AAO83986_1|ARO_3002623|ANT(4_)-Ia__Bacillus_clausii_	536.954	ANT(4-PRIME)-Ia	100	3002623	aminoglycoside antibiotic	antibiotic inactivation	ANT(4-PRIME)
gb|AAP22374_1|ARO_3002248|CARB-9__Vibrio_cholerae_non-O1_non-O139_	581.252	CARB-9	98.96	3002248	penam	antibiotic inactivation	CARB beta-lactamase
gb|AAP40270_1|ARO_3001671|OXA-49__Acinetobacter_baumannii_	557.37	OXA-49	98.54	3001671	cephalosporin; penam	antibiotic inactivation	OXA beta-lactamase
gb|AAP43641_1|ARO_3001810|OXA-53__Salmonella_enterica_subsp__enterica_serovar_Agona_	564.688	OXA-53	100	3001810	cephalosporin; penam	antibiotic inactivation	OXA beta-lactamase
gb|AAP43642_1|ARO_3002588|AAC(6_)-I30__Salmonella_enterica_subsp__enterica_serovar_Agona_	379.407	AAC(6-PRIME)-I30	100	3002588	aminoglycoside antibiotic	antibiotic inactivation	AAC(6-PRIME)
gb|AAP69912_1|ARO_3003100|cphA4__Aeromonas_allosaccharophila_	505.753	cphA6	97.6	3003102	carbapenem	antibiotic inactivation	CphA beta-lactamase
gb|AAP69913_1|ARO_3003101|cphA5__Aeromonas_salmonicida_	526.168	cphA5	100	3003101	carbapenem	antibiotic inactivation	CphA beta-lactamase
gb|AAP74657_1|ARO_3000600|Erm(34)__Bacillus_clausii_	584.334	Erm(34)	100	3000600	lincosamide antibiotic; streptogramin antibiotic; macrolide antibiotic	antibiotic target alteration	Erm 23S ribosomal RNA methyltransferase
gb|AAP97129_1|ARO_3003104|cphA8__Aeromonas_sobria_	529.25	cphA8	100	3003104	carbapenem	antibiotic inactivation	CphA beta-lactamase
gb|AAQ08905_1|ARO_3001808|OXA-60__Ralstonia_pickettii_	557.37	OXA-60	100	3001808	cephalosporin; penam	antibiotic inactivation	OXA beta-lactamase
gb|AAQ63644_1|ARO_3002670|cat__Bacillus_clausii_	470.7	cat	100	3002670	phenicol antibiotic	antibiotic inactivation	chloramphenicol acetyltransferase (CAT)
gb|AAQ76277_1|ARO_3001796|OXA-50__Pseudomonas_aeruginosa_	537.724	OXA-50	100	3001796	cephalosporin; penam	antibiotic inactivation	OXA beta-lactamase
gb|AAR03105_1|ARO_3001813|OXA-55__Shewanella_algae_	589.726	OXA-55	100	3001813	cephalosporin; penam	antibiotic inactivation	OXA beta-lactamase
gb|AAR20595_1|ARO_3000090|BLA1__Bacillus_anthracis_	635.565	Bla1	100	3000090	penam	antibiotic inactivation	class A Bacillus anthracis Bla beta-lactamase
gb|AAR20596_1|ARO_3004189|Bla2__Bacillus_anthracis_	517.694	Bla2	100	3004189	carbapenem; cephalosporin; penam	antibiotic inactivation	subclass B1 Bacillus anthracis Bla beta-lactamase
gb|AAR21614_1|ARO_3002529|AAC(3)-Id__Salmonella_enterica_subsp__enterica_serovar_Newport_	318.546	AAC(3)-Id	100	3002529	aminoglycoside antibiotic	antibiotic inactivation	AAC(3)
gb|AAR32134_1|ARO_3001792|OXA-62__Pandoraea_pnomenusa_	577.015	OXA-62	100	3001792	cephalosporin; penam	antibiotic inactivation	OXA beta-lactamase
gb|AAR84672_1|ARO_3002925|vanRF__Paenibacillus_popilliae_ATCC_14706_	472.626	vanRF	100	3002925	glycopeptide antibiotic	antibiotic target alteration	glycopeptide resistance gene cluster; vanR
gb|AAR84673_1|ARO_3002936|vanSF__Paenibacillus_popilliae_ATCC_14706_	732.635	vanSF	100	3002936	glycopeptide antibiotic	antibiotic target alteration	glycopeptide resistance gene cluster; vanS
gb|AAR89917_1|ARO_3001812|OXA-54__Shewanella_oneidensis_	550.051	OXA-54	100	3001812	cephalosporin; penam	antibiotic inactivation	OXA beta-lactamase
gb|AAR92235_1|ARO_3000602|Erm(39)__Mycobacterium_fortuitum_	486.108	Erm(39)	100	3000602	lincosamide antibiotic; streptogramin antibiotic; macrolide antibiotic	antibiotic target alteration	Erm 23S ribosomal RNA methyltransferase
gb|AAS13767_1|ARO_3003839|Mrx__Aeromonas_hydrophila_	755.747	Mrx	98.3	3003839	macrolide antibiotic	antibiotic inactivation	macrolide phosphotransferase (MPH)
gb|AAS48620_1|ARO_3002372|VEB-3__Enterobacter_cloacae_	591.267	VEB-9	97.66	3002378	cephalosporin; monobactam	antibiotic inactivation	VEB beta-lactamase
gb|AAS78754_1|ARO_3002261|IND-5__Chryseobacterium_indologenes_	493.812	IND-5	100	3002261	carbapenem	antibiotic inactivation	IND beta-lactamase
gb|AAS79458_1|ARO_3001302|chrB__Streptomyces_bikiniensis_	565.844	chrB	100	3001302	macrolide antibiotic; lincosamide antibiotic	antibiotic target alteration	non-erm 23S ribosomal RNA methyltransferase (G748)
gb|AAT01092_1|ARO_3001773|OXA-61__Campylobacter_jejuni_	515.768	OXA-61	100	3001773	cephalosporin; penam	antibiotic inactivation	OXA beta-lactamase
gb|AAT45742_1|ARO_3000988|TEM-126__Escherichia_coli_	561.607	TEM-121	95.45	3000983	cephalosporin; monobactam; penem; penam	antibiotic inactivation	TEM beta-lactamase
gb|AAT46346_1|ARO_3004292|Laribacter_hongkongensis_ampC_beta-lactamase__Laribacter_hongkongensis_	801.971	Laribacter hongkongensis ampC beta-lactamase	100	3004292	cephalosporin; penam	antibiotic inactivation	ampC-type beta-lactamase
gb|AAT49070_1|ARO_3002206|IMP-15__Pseudomonas_aeruginosa_	500.36	IMP-15	100	3002206	carbapenem; cephalosporin; cephamycin; penem; penam	antibiotic inactivation	IMP beta-lactamase
gb|AAT90846_1|ARO_3003556|SLB-1__Shewanella_livingstonensis_	506.908	SLB-1	100	3003556	cephalosporin; penam	antibiotic inactivation	SHW beta-lactamase
gb|AAT90847_1|ARO_3003557|SFB-1__Shewanella_frigidimarina_	494.967	SFB-1	100	3003557	cephalosporin; penam	antibiotic inactivation	SHW beta-lactamase
gb|AAU88145_1|ARO_3001764|OXA-63__Brachyspira_pilosicoli_	540.421	OXA-63	100	3001764	cephalosporin; penam	antibiotic inactivation	OXA beta-lactamase
gb|AAW34150_1|ARO_3004191|APH(2__)-If__Campylobacter_jejuni_	580.482	APH(2-DPRIME)-If	98.99	3004191	aminoglycoside antibiotic	antibiotic inactivation	APH(2-DPRIME)
gb|AAX38178_1|ARO_3002634|APH(2__)-Ie__Enterococcus_casseliflavus_	618.231	APH(2-DPRIME)-Ie	100	3002634	aminoglycoside antibiotic	antibiotic inactivation	APH(2-DPRIME)
gb|AAX55643_1|ARO_3003558|y56_beta-lactamase__Yersinia_enterocolitica_	601.282	y56 beta-lactamase	100	3003558	cephalosporin; penam	antibiotic inactivation	BlaA beta-lactamase
gb|AAZ04368_1|ARO_3002385|BEL-1__Pseudomonas_aeruginosa_	578.17	BEL-3	99.29	3002387	cephalosporin; monobactam; penam	antibiotic inactivation	BEL beta-lactamase
gb|AAZ04784_1|ARO_3002711|QnrA5__Shewanella_algae_	427.557	QnrA1	96.33	3002707	fluoroquinolone antibiotic	antibiotic target protection	quinolone resistance protein (qnr)
gb|AAZ91706_1|ARO_3000361|EreA__Escherichia_coli_	835.484	EreA	99.75	3000361	macrolide antibiotic	antibiotic inactivation	macrolide esterase
gb|ABA00479_1|ARO_3001859|IMI-2__Enterobacter_asburiae_	570.466	IMI-3	95.55	3001860	carbapenem	antibiotic inactivation	IMI beta-lactamase
gb|ABA28305_2|ARO_3000462|mgtA__Streptomyces_lividans_	847.425	mgtA	100	3000462	macrolide antibiotic	antibiotic inactivation	mgt macrolide glycotransferase
gb|ABA42118_2|ARO_3000866|oleI__Streptomyces_antibioticus_	856.67	oleI	100	3000866	macrolide antibiotic	antibiotic inactivation	ole glycosyltransferase
gb|ABA42119_2|ARO_3000865|oleD__Streptomyces_antibioticus_	839.721	oleD	100	3000865	macrolide antibiotic	antibiotic inactivation	ole glycosyltransferase
gb|ABA71726_1|ARO_3004253|vanUG__Enterococcus_faecalis_	154.066	vanUG	100	3004253	glycopeptide antibiotic	antibiotic target alteration	glycopeptide resistance gene cluster; vanU
gb|ABA71727_1|ARO_3002926|vanRG__Enterococcus_faecalis_	480.715	vanRG	100	3002926	glycopeptide antibiotic	antibiotic target alteration	glycopeptide resistance gene cluster; vanR
gb|ABA71728_1|ARO_3002937|vanSG__Enterococcus_faecalis_	749.199	vanSG	100	3002937	glycopeptide antibiotic	antibiotic target alteration	glycopeptide resistance gene cluster; vanS
gb|ABA71729_1|ARO_3002959|vanYG1__Enterococcus_faecalis_	580.482	vanYG1	100	3002959	glycopeptide antibiotic	antibiotic target alteration	glycopeptide resistance gene cluster; vanY
gb|ABA71730_1|ARO_3002965|vanWG__Enterococcus_faecalis_	586.645	vanWG	100	3002965	glycopeptide antibiotic	antibiotic target alteration	glycopeptide resistance gene cluster; vanW
gb|ABA71731_1|ARO_3002909|vanG__Enterococcus_faecalis_	715.687	vanG	100	3002909	glycopeptide antibiotic	antibiotic target alteration	glycopeptide resistance gene cluster; van ligase
gb|ABA71732_1|ARO_3003069|vanXYG__Enterococcus_faecalis_	501.13	vanXYG	95.67	3003069	glycopeptide antibiotic	antibiotic target alteration	glycopeptide resistance gene cluster; vanXY
gb|ABA71733_1|ARO_3002972|vanTG__Enterococcus_faecalis_	1424.84	vanTG	98.31	3002972	glycopeptide antibiotic	antibiotic target alteration	glycopeptide resistance gene cluster; vanT
gb|ABC68330_1|ARO_3002640|APH(3__)-Ic__Mycobacterium_fortuitum_	496.893	APH(3-DPRIME)-Ic	100	3002640	aminoglycoside antibiotic	antibiotic inactivation	APH(3-DPRIME)
gb|ABC88434_1|ARO_3002213|IMP-22__Pseudomonas_fluorescens_	502.671	IMP-22	100	3002213	carbapenem; cephalosporin; cephamycin; penem; penam	antibiotic inactivation	IMP beta-lactamase
gb|ABC94518_1|ARO_3002283|VIM-13__Pseudomonas_aeruginosa_	537.339	VIM-13	100	3002283	carbapenem; cephalosporin; cephamycin; penem; penam	antibiotic inactivation	VIM beta-lactamase
gb|ABG65740_1|ARO_3002879|linG__Salmonella_enterica_subsp__enterica_serovar_Stanley_	563.918	linG	100	3002879	lincosamide antibiotic	antibiotic inactivation	lincosamide nucleotidyltransferase (LNU)
gb|ABK33456_1|ARO_3002639|APH(3__)-Ib__Pseudomonas_aeruginosa_	508.834	APH(3-DPRIME)-Ib	94.38	3002639	aminoglycoside antibiotic	antibiotic inactivation	APH(3-DPRIME)
gb|ABN48311_1|ARO_3001918|CTX-M-56__Escherichia_coli_	567.77	CTX-M-35	95.19	3001897	cephalosporin	antibiotic inactivation	CTX-M beta-lactamase
gb|ABP49606_1|ARO_3001818|ACC-4__Escherichia_coli_	787.719	ACC-1	99.22	3001815	cephalosporin; monobactam; penam	antibiotic inactivation	ACC beta-lactamase
gb|ABR10839_1|ARO_3002586|AAC(6_)-32__Pseudomonas_aeruginosa_	383.259	AAC(6-PRIME)-32	100	3002586	aminoglycoside antibiotic	antibiotic inactivation	AAC(6-PRIME)
gb|ABR14060_1|ARO_3002838|lnuD__Streptococcus_uberis_	332.413	lnuD	100	3002838	lincosamide antibiotic	antibiotic inactivation	lincosamide nucleotidyltransferase (LNU)
gb|ABS29619_1|ARO_3000841|CGB-1_beta-lactamase__Chryseobacterium_gleum_	499.975	CGB-1	100	3000841	carbapenem; cephalosporin; penam	antibiotic inactivation	CGB beta-lactamase
gb|ABS30107_1|ARO_3002725|QnrB11__Citrobacter_freundii_	410.994	QnrB11	93.95	3002725	fluoroquinolone antibiotic	antibiotic target protection	quinolone resistance protein (qnr)
gb|ABU39978_1|ARO_3000160|blaI__Bacillus_clausii_	256.529	blaI	100	3000160	penam	antibiotic inactivation	blaZ beta-lactamase
gb|ABU39979_1|ARO_3000217|blaR1__Bacillus_clausii_	1220.3	blaR1	100	3000217	penam	antibiotic inactivation	blaZ beta-lactamase
gb|ABV26705_1|ARO_3002849|arr-4__Pseudomonas_aeruginosa_	313.153	arr-4	100	3002849	rifamycin antibiotic	antibiotic inactivation	rifampin ADP-ribosyltransferase (Arr)
gb|ABV26707_1|ARO_3002850|arr-5__Klebsiella_pneumoniae_	312.383	arr-5	100	3002850	rifamycin antibiotic	antibiotic inactivation	rifampin ADP-ribosyltransferase (Arr)
gb|ABW06859_1|ARO_3000603|Erm(41)__Mycobacterium_abscessus_	266.929	Erm(41)	100	3000603	lincosamide antibiotic; streptogramin antibiotic; macrolide antibiotic	antibiotic target alteration	Erm 23S ribosomal RNA methyltransferase
gb|ABW76138_1|ARO_3001767|OXA-137__Brachyspira_pilosicoli_	521.161	OXA-192	96.65	3001766	cephalosporin; penam	antibiotic inactivation	OXA beta-lactamase
gb|ABW90721_1|ARO_3002287|VIM-17__Pseudomonas_aeruginosa_	511.146	VIM-23	95.86	3002293	carbapenem; cephalosporin; cephamycin; penem; penam	antibiotic inactivation	VIM beta-lactamase
gb|ABX30738_1|ARO_3000621|PC1_beta-lactamase_(blaZ)__Staphylococcus_aureus_subsp__aureus_USA300_TCH959_	506.523	PC1 beta-lactamase (blaZ)	95.02	3000621	penam	antibiotic inactivation	blaZ beta-lactamase
gb|ABX38721_1|ARO_3001609|OXA-114a__Achromobacter_xylosoxidans_	556.599	OXA-114a	100	3001609	cephalosporin; penam	antibiotic inactivation	OXA beta-lactamase
gb|ABX54687_1|ARO_3002910|vanL__Enterococcus_faecalis_	716.072	vanL	100	3002910	glycopeptide antibiotic	antibiotic target alteration	glycopeptide resistance gene cluster; van ligase
gb|ABX54688_1|ARO_3002968|vanXYL__Enterococcus_faecalis_	400.208	vanXYL	100	3002968	glycopeptide antibiotic	antibiotic target alteration	glycopeptide resistance gene cluster; vanXY
gb|ABX54689_1|ARO_3002973|vanTmL__Enterococcus_faecalis_	652.899	vanTmL	100	3002973	glycopeptide antibiotic	antibiotic target alteration	glycopeptide resistance gene cluster; vanT
gb|ABX54690_1|ARO_3002974|vanTrL__Enterococcus_faecalis_	745.347	vanTrL	100	3002974	glycopeptide antibiotic	antibiotic target alteration	glycopeptide resistance gene cluster; vanT
gb|ABX54691_1|ARO_3002927|vanRL__Enterococcus_faecalis_	468.389	vanRL	100	3002927	glycopeptide antibiotic	antibiotic target alteration	glycopeptide resistance gene cluster; vanR
gb|ABX54692_1|ARO_3002938|vanSL__Enterococcus_faecalis_	727.628	vanSL	100	3002938	glycopeptide antibiotic	antibiotic target alteration	glycopeptide resistance gene cluster; vanS
gb|ABY64751_1|ARO_3002667|rmtD__Klebsiella_pneumoniae_	506.523	rmtD	100	3002667	aminoglycoside antibiotic	antibiotic target alteration	16S rRNA methyltransferase (G1405)
gb|ACA23185_1|ARO_3000194|tetW__Bifidobacterium_longum_	1220.3	tetW	94.03	3000194	tetracycline antibiotic	antibiotic target protection	tetracycline-resistant ribosomal protection protein
gb|ACA30419_1|ARO_3002186|MOX-3__Aeromonas_sp__HCUZ_2422275_	760.37	MOX-4	97.64	3002184	cephalosporin; penam; cephamycin	antibiotic inactivation	MOX beta-lactamase
gb|ACC54440_2|ARO_3002799|QnrVC1__Vibrio_cholerae_	436.417	QnrVC3	97.25	3002800	fluoroquinolone antibiotic	antibiotic target protection	quinolone resistance protein (qnr)
gb|ACC85616_1|ARO_3002804|FosA2__Enterobacter_cloacae_	283.108	FosA2	96.45	3002804	fosfomycin	antibiotic inactivation	fosfomycin thiol transferase
gb|ACD56151_1|ARO_3002848|arr-3__Escherichia_coli_	306.605	arr-2	98.67	3002847	rifamycin antibiotic	antibiotic inactivation	rifampin ADP-ribosyltransferase (Arr)
gb|ACE77058_1|ARO_3002366|PER-4__Proteus_vulgaris_	612.453	PER-3	97.73	3002365	carbapenem; cephalosporin; monobactam; penem; penam	antibiotic inactivation	PER beta-lactamase
gb|ACF17980_1|ARO_3002616|aadA16__Escherichia_coli_	560.066	aadA16	97.86	3002616	aminoglycoside antibiotic	antibiotic inactivation	ANT(3-DPRIME)
gb|ACH58980_1|ARO_3002482|LRA-1__uncultured_bacterium_BLR1_	593.964	LRA-1	100	3002482	cephalosporin; penam	antibiotic inactivation	class A LRA beta-lactamase
gb|ACH58985_1|ARO_3002485|LRA-2__uncultured_bacterium_BLR2_	620.928	LRA-2	100	3002485	cephalosporin; penam	antibiotic inactivation	subclass B3 LRA beta-lactamase
gb|ACH58987_1|ARO_3002510|LRA-3__uncultured_bacterium_BLR3_	620.928	LRA-3	100	3002510	cephalosporin; penam	antibiotic inactivation	subclass B3 LRA beta-lactamase
gb|ACH58988_1|ARO_3002487|LRA-8__uncultured_bacterium_BLR8_	624.394	LRA-8	100	3002487	cephalosporin; penam	antibiotic inactivation	subclass B3 LRA beta-lactamase
gb|ACH58989_1|ARO_3002488|LRA-9__uncultured_bacterium_BLR9_	622.854	LRA-9	100	3002488	cephalosporin; penam	antibiotic inactivation	subclass B3 LRA beta-lactamase
gb|ACH58990_1|ARO_3002511|LRA-12__uncultured_bacterium_BLR12_	611.298	LRA-12	100	3002511	cephalosporin; penam	antibiotic inactivation	subclass B3 LRA beta-lactamase
gb|ACH58991_1|ARO_3002484|LRA-13__uncultured_bacterium_BLR13_	1267.68	LRA-13	100	3002484	cephalosporin; penam	antibiotic inactivation	class C LRA beta-lactamase; class D LRA beta-lactamase
gb|ACH58994_1|ARO_3002512|LRA-17__uncultured_bacterium_BLR17_	610.142	LRA-17	100	3002512	cephalosporin; penam	antibiotic inactivation	subclass B3 LRA beta-lactamase
gb|ACH58997_1|ARO_3002492|LRA-18__uncultured_bacterium_BLR18_	779.245	LRA-18	100	3002492	cephalosporin; penam	antibiotic inactivation	class C LRA beta-lactamase
gb|ACH58998_1|ARO_3002486|LRA-7__uncultured_bacterium_BLR7_	627.476	LRA-7	100	3002486	cephalosporin; penam	antibiotic inactivation	subclass B3 LRA beta-lactamase
gb|ACH58999_1|ARO_3002489|LRA-10__uncultured_bacterium_BLR10_	772.311	LRA-10	100	3002489	cephalosporin; penam	antibiotic inactivation	class C LRA beta-lactamase
gb|ACH59002_1|ARO_3002483|LRA-5__uncultured_bacterium_BLR5_	656.366	LRA-5	100	3002483	cephalosporin; penam	antibiotic inactivation	class A LRA beta-lactamase
gb|ACH59005_1|ARO_3002513|LRA-19__uncultured_bacterium_BLR19_	622.854	LRA-19	100	3002513	cephalosporin; penam	antibiotic inactivation	subclass B3 LRA beta-lactamase
gb|ACJ47200_1|ARO_3002612|aadA12__Escherichia_coli_	488.419	aadA12	93.54	3002612	aminoglycoside antibiotic	antibiotic inactivation	ANT(3-DPRIME)
gb|ACJ63260_1|ARO_3000413|sul3__Escherichia_coli_	534.643	sul3	100	3000413	sulfone antibiotic; sulfonamide antibiotic	antibiotic target replacement	sulfonamide resistant sul
gb|ACK75961_1|ARO_3002787|QnrC__Proteus_mirabilis_	456.447	QnrC	100	3002787	fluoroquinolone antibiotic	antibiotic target protection	quinolone resistance protein (qnr)
gb|ACL82957_1|ARO_3002928|vanRM__Enterococcus_faecium_	476.478	vanRM	100	3002928	glycopeptide antibiotic	antibiotic target alteration	glycopeptide resistance gene cluster; vanR
gb|ACL82958_1|ARO_3002939|vanSM__Enterococcus_faecium_	751.895	vanSM	100	3002939	glycopeptide antibiotic	antibiotic target alteration	glycopeptide resistance gene cluster; vanS
gb|ACL82959_1|ARO_3002961|vanYM__Enterococcus_faecium_	479.559	vanYM	100	3002961	glycopeptide antibiotic	antibiotic target alteration	glycopeptide resistance gene cluster; vanY
gb|ACL82960_1|ARO_3002947|vanHM__Enterococcus_faecium_	672.929	vanHM	100	3002947	glycopeptide antibiotic	antibiotic target alteration	glycopeptide resistance gene cluster; vanH
gb|ACL82961_1|ARO_3002911|vanM__Enterococcus_faecium_	707.212	vanM	100	3002911	glycopeptide antibiotic	antibiotic target alteration	glycopeptide resistance gene cluster; van ligase
gb|ACL82962_1|ARO_3002953|vanXM__Enterococcus_faecium_	426.402	vanXM	100	3002953	glycopeptide antibiotic	antibiotic target alteration	glycopeptide resistance gene cluster; vanX
gb|ACM47284|ARO_3002934|vanSD__Enterococcus_faecium_	469.929	vanSD	100	3002934	glycopeptide antibiotic	antibiotic target alteration	glycopeptide resistance gene cluster; vanS
gb|ACM67635_1|ARO_3001800|OXA-226__Pseudomonas_aeruginosa_	540.036	OXA-226	96.73	3001800	cephalosporin; penam	antibiotic inactivation	OXA beta-lactamase
gb|ACQ82813_1|ARO_3002507|PDC-8__Pseudomonas_aeruginosa_	775.778	PDC-1	96.73	3002497	carbapenem; cephalosporin; monobactam	antibiotic inactivation	PDC beta-lactamase
gb|ACS35345_1|ARO_3002320|KPC-10__Acinetobacter_baumannii_	544.273	KPC-9	96.13	3002319	carbapenem; monobactam; cephalosporin; penam	antibiotic inactivation	KPC beta-lactamase
gb|ACS44783_1|ARO_3002188|MOX-5__Aeromonas_caviae_	786.949	MOX-5	100	3002188	cephalosporin; penam; cephamycin	antibiotic inactivation	MOX beta-lactamase
gb|ACS44784_1|ARO_3002185|MOX-6__Aeromonas_caviae_	733.406	MOX-7	96.08	3002189	cephalosporin; penam; cephamycin	antibiotic inactivation	MOX beta-lactamase
gb|ACT66697_1|ARO_3000846|SIM-1_beta-lactamase__Acinetobacter_bereziniae_	501.13	SIM-1	100	3000846	carbapenem; cephalosporin; penam	antibiotic inactivation	SIM beta-lactamase
gb|ACT97371_1|ARO_3003097|CfxA6__uncultured_organism_	656.751	CfxA6	96.98	3003097	cephamycin	antibiotic inactivation	CfxA beta-lactamase
gb|ACT97415_1|ARO_3002999|CblA-1__mixed_culture_bacterium_AX_gF3SD01_15_	568.155	CblA-1	93.24	3002999	cephalosporin	antibiotic inactivation	CblA beta-lactamase
gb|ACX70402_1|ARO_3001654|OXA-143__Acinetobacter_baumannii_	567	OXA-231	99.64	3001670	cephalosporin; penam	antibiotic inactivation	OXA beta-lactamase
gb|ACX92987_1|ARO_3002845|vatH__Enterococcus_faecium_	441.425	vatH	100	3002845	streptogramin antibiotic	antibiotic inactivation	streptogramin vat acetyltransferase
gb|ACZ65153_1|ARO_3002265|IND-9__Chryseobacterium_indologenes_	489.96	IND-9	100	3002265	carbapenem	antibiotic inactivation	IND beta-lactamase
gb|ADA13241_1|ARO_3002266|IND-10__Chryseobacterium_indologenes_	487.263	IND-8	99.16	3002264	carbapenem	antibiotic inactivation	IND beta-lactamase
gb|ADC55560_1|ARO_3000858|armA__Pseudomonas_aeruginosa_	516.924	armA	100	3000858	aminoglycoside antibiotic	antibiotic target alteration	16S rRNA methyltransferase (G1405)
gb|ADD80743_1|ARO_3002368|PER-6__Aeromonas_allosaccharophila_	629.402	PER-6	100	3002368	carbapenem; cephalosporin; monobactam; penem; penam	antibiotic inactivation	PER beta-lactamase
gb|ADI55014_1|ARO_3002801|QnrVC4__Aeromonas_caviae_	439.499	QnrVC4	98.62	3002801	fluoroquinolone antibiotic	antibiotic target protection	quinolone resistance protein (qnr)
gb|ADK25050_1|ARO_3002267|IND-11__Chryseobacterium_indologenes_	489.574	IND-15	97.94	3002270	carbapenem	antibiotic inactivation	IND beta-lactamase
gb|ADK34116_1|ARO_3001662|OXA-164__Acinetobacter_baumannii_	572.007	OXA-164	98.21	3001662	cephalosporin; penam	antibiotic inactivation	OXA beta-lactamase
gb|ADK92148_1|ARO_3001709|OXA-182__Acinetobacter_baumannii_	564.688	OXA-182	100	3001709	cephalosporin; penam	antibiotic inactivation	OXA beta-lactamase
gb|ADM47435_1|ARO_3001695|OXA-134__Acinetobacter_lwoffii_	547.74	OXA-134	98.9	3001695	cephalosporin; penam	antibiotic inactivation	OXA beta-lactamase
gb|ADQ43421_1|ARO_3002646|APH(3_)-IIc__Stenotrophomonas_maltophilia_	533.102	APH(3-PRIME)-IIc	100	3002646	aminoglycoside antibiotic	antibiotic inactivation	APH(3-PRIME)
gb|ADT70779_1|ARO_3001805|OXA-198__Pseudomonas_aeruginosa_	545.043	OXA-198	100	3001805	cephalosporin; penam	antibiotic inactivation	OXA beta-lactamase
gb|ADV91011_1|ARO_3000245|RbpA__Mycobacterium_smegmatis_str__MC2_155_	231.876	RbpA	100	3000245	rifamycin antibiotic	antibiotic target protection	RbpA bacterial RNA polymerase-binding protein
gb|ADX95999_1|ARO_3002873|FosB3__Enterococcus_faecium_	282.722	FosB3	100	3002873	fosfomycin	antibiotic inactivation	fosfomycin thiol transferase
gb|AEG74318_1|ARO_3002795|QnrS6__Aeromonas_hydrophila_	449.899	QnrS6	99.08	3002795	fluoroquinolone antibiotic	antibiotic target protection	quinolone resistance protein (qnr)
gb|AEG78825_1|ARO_3002872|FosA3__Escherichia_coli_	286.189	FosA3	100	3002872	fosfomycin	antibiotic inactivation	fosfomycin thiol transferase
gb|AEH41427_1|ARO_3002218|IMP-27__Proteus_mirabilis_	502.286	IMP-27	100	3002218	carbapenem; cephalosporin; cephamycin; penem; penam	antibiotic inactivation	IMP beta-lactamase
gb|AEJ33969_1|ARO_3000410|sul1__Vibrio_fluvialis_	548.51	sul1	99.28	3000410	sulfone antibiotic; sulfonamide antibiotic	antibiotic target replacement	sulfonamide resistant sul
gb|AEL00461_1|ARO_3002753|QnrB38__Citrobacter_freundii_	420.624	QnrB25	96.26	3002740	fluoroquinolone antibiotic	antibiotic target protection	quinolone resistance protein (qnr)
gb|AEL31272_1|ARO_3002756|QnrB41__Citrobacter_freundii_	435.647	QnrB41	93.83	3002756	fluoroquinolone antibiotic	antibiotic target protection	quinolone resistance protein (qnr)
gb|AEM44648_1|ARO_3001970|CTX-M-110__Shigella_sp__SH165_	577.4	CTX-M-110	97.26	3001970	cephalosporin	antibiotic inactivation	CTX-M beta-lactamase
gb|AEM66528_1|ARO_3001809|OXA-209__Riemerella_anatipestifer_	554.288	OXA-209	100	3001809	cephalosporin; penam	antibiotic inactivation	OXA beta-lactamase
gb|AEP40500_1|ARO_3002912|vanN__Enterococcus_faecium_	708.368	vanN	100	3002912	glycopeptide antibiotic	antibiotic target alteration	glycopeptide resistance gene cluster; van ligase
gb|AEP40501_1|ARO_3002969|vanXYN__Enterococcus_faecium_	399.053	vanXYN	100	3002969	glycopeptide antibiotic	antibiotic target alteration	glycopeptide resistance gene cluster; vanXY
gb|AEP40502_2|ARO_3002975|vanTN__Enterococcus_faecium_	1429.85	vanTN	100	3002975	glycopeptide antibiotic	antibiotic target alteration	glycopeptide resistance gene cluster; vanT
gb|AEP40503_1|ARO_3002929|vanRN__Enterococcus_faecium_	472.241	vanRN	100	3002929	glycopeptide antibiotic	antibiotic target alteration	glycopeptide resistance gene cluster; vanR
gb|AEP40504_1|ARO_3002940|vanSN__Enterococcus_faecium_	729.169	vanSN	100	3002940	glycopeptide antibiotic	antibiotic target alteration	glycopeptide resistance gene cluster; vanS
gb|AEP96393_1|ARO_3003723|vanI__Desulfitobacterium_hafniense_DP7_	349.747	vanI	100	3003723	glycopeptide antibiotic	antibiotic target alteration	glycopeptide resistance gene cluster; van ligase
gb|AEQ73520_1|ARO_3002209|IMP-18__Pseudomonas_aeruginosa_	502.286	IMP-18	100	3002209	carbapenem; cephalosporin; cephamycin; penem; penam	antibiotic inactivation	IMP beta-lactamase
gb|AET15272_1|ARO_3003197|aadA25__Pasteurella_multocida_36950_	510.375	aadA8	96.96	3002608	aminoglycoside antibiotic	antibiotic inactivation	ANT(3-DPRIME)
gb|AET35493_1|ARO_3001777|OXA-347__uncultured_bacterium_	537.724	OXA-347	98.18	3001777	cephalosporin; penam	antibiotic inactivation	OXA beta-lactamase
gb|AEV91214_1|ARO_3001832|ACT-10__Serratia_marcescens_	738.413	ACT-29	94.49	3001849	carbapenem; cephalosporin; cephamycin; penam	antibiotic inactivation	ACT beta-lactamase
gb|AEV91551_1|ARO_3001711|OXA-212__Acinetobacter_johnsonii_	504.982	OXA-212	95.62	3001711	cephalosporin; penam	antibiotic inactivation	OXA beta-lactamase
gb|AEV91554_1|ARO_3001714|OXA-215__Acinetobacter_haemolyticus_	567.385	OXA-215	99.64	3001714	cephalosporin; penam	antibiotic inactivation	OXA beta-lactamase
gb|AEX08599_1|ARO_3002356|NDM-6__Escherichia_coli_	521.161	NDM-6	94.81	3002356	carbapenem; cephalosporin; cephamycin; penam	antibiotic inactivation	NDM beta-lactamase
gb|AEX49906_1|ARO_3003583|basS__Pseudomonas_aeruginosa_	946.806	basS	100	3003583	peptide antibiotic	antibiotic target alteration	pmr phosphoethanolamine transferase
gb|AEY83581|ARO_3000510|mupB__Staphylococcus_aureus_	2112.42	Staphylococcus mupB conferring resistance to mupirocin	100	3000510	mupirocin	antibiotic target alteration	antibiotic resistant isoleucyl-tRNA synthetase (ileS)
gb|AEZ05106_1|ARO_3002587|AAC(6_)-33__Escherichia_coli_	375.941	AAC(6-PRIME)-33	100	3002587	aminoglycoside antibiotic	antibiotic inactivation	AAC(6-PRIME)
gb|AFA51701_1|ARO_3001982|CTX-M-123__Escherichia_coli_	548.895	CTX-M-132	93.81	3001991	cephalosporin	antibiotic inactivation	CTX-M beta-lactamase
gb|AFG25462_1|ARO_3002220|IMP-29__Pseudomonas_aeruginosa_	501.901	IMP-29	100	3002220	carbapenem; cephalosporin; cephamycin; penem; penam	antibiotic inactivation	IMP beta-lactamase
gb|AFH36332_1|ARO_3001677|OXA-236__Acinetobacter_baumannii_	560.451	OXA-235	99.28	3001676	cephalosporin; penam	antibiotic inactivation	OXA beta-lactamase
gb|AFJ11385_1|ARO_3002666|rmtF__Klebsiella_pneumoniae_	520.005	rmtF	100	3002666	aminoglycoside antibiotic	antibiotic target alteration	16S rRNA methyltransferase (G1405)
gb|AFK80745_1|ARO_3002350|GES-21__uncultured_bacterium_	580.096	GES-19	98.26	3002348	carbapenem; cephalosporin; penam	antibiotic inactivation	GES beta-lactamase
gb|AFM55000_1|ARO_3001692|OXA-229__Acinetobacter_bereziniae_	539.65	OXA-229	95.29	3001692	cephalosporin; penam	antibiotic inactivation	OXA beta-lactamase
gb|AFO09968_1|ARO_3001476|OXA-184__Campylobacter_jejuni_	489.189	OXA-184	100	3001476	cephalosporin; penam	antibiotic inactivation	OXA beta-lactamase
gb|AFO53532_1|ARO_3002883|rgt1438__Streptomyces_sp__WAC1438_	805.053	rgt1438	100	3002883	rifamycin antibiotic	antibiotic inactivation	rifampin glycosyltransferase
gb|AFO59566_1|ARO_3002226|IMP-35__Pseudomonas_aeruginosa_	483.411	IMP-35	96.75	3002226	carbapenem; cephalosporin; cephamycin; penem; penam	antibiotic inactivation	IMP beta-lactamase
gb|AFP97028_1|ARO_3002228|IMP-37__Pseudomonas_aeruginosa_	489.96	IMP-37	97.18	3002228	carbapenem; cephalosporin; cephamycin; penem; penam	antibiotic inactivation	IMP beta-lactamase
gb|AFP97030_1|ARO_3001797|OXA-46__Pseudomonas_aeruginosa_	537.724	OXA-46	98.87	3001797	cephalosporin; penam	antibiotic inactivation	OXA beta-lactamase
gb|AFQ90085_1|ARO_3001610|OXA-243__Achromobacter_xylosoxidans_	559.296	OXA-243	100	3001610	cephalosporin; penam	antibiotic inactivation	OXA beta-lactamase
gb|AFR46590_1|ARO_3002772|QnrB59__Citrobacter_freundii_	417.542	QnrB5	90.71	3002719	fluoroquinolone antibiotic	antibiotic target protection	quinolone resistance protein (qnr)
gb|AGC29882_1|ARO_3002853|arr-8__Klebsiella_oxytoca_	313.153	arr-8	100	3002853	rifamycin antibiotic	antibiotic inactivation	rifampin ADP-ribosyltransferase (Arr)
gb|AGC50807_1|ARO_3002307|VIM-37__Pseudomonas_aeruginosa_	506.138	VIM-26	94.74	3002296	carbapenem; cephalosporin; cephamycin; penem; penam	antibiotic inactivation	VIM beta-lactamase
gb|AGC51118_1|ARO_3000617|mecA__Staphylococcus_aureus_	1338.94	mecA	99.7	3000617	monobactam; carbapenem; cephalosporin; cephamycin; penam	antibiotic target replacement	methicillin resistant PBP2
gb|AGC92784_1|ARO_3000848|DIM-1_beta-lactamase__Enterobacter_sp__SL1_	514.612	DIM-1	100	3000848	carbapenem; cephalosporin	antibiotic inactivation	DIM beta-lactamase
gb|AGD91915_1|ARO_3001778|OXA-232__Escherichia_coli_	515.383	OXA-370	94.72	3001774	cephalosporin; penam	antibiotic inactivation	OXA beta-lactamase
gb|AGE00988_1|ARO_3002668|rmtG__Klebsiella_pneumoniae_	535.413	rmtG	100	3002668	aminoglycoside antibiotic	antibiotic target alteration	16S rRNA methyltransferase (G1405)
gb|AGH19769_1|ARO_3003198|rmtH__Klebsiella_pneumoniae_	521.161	rmtH	100	3003198	aminoglycoside antibiotic	antibiotic target alteration	16S rRNA methyltransferase (G1405)
gb|AGH56079_1|ARO_3002190|MOX-8__Aeromonas_caviae_	734.561	MOX-2	95.04	3002183	cephalosporin; penam; cephamycin	antibiotic inactivation	MOX beta-lactamase
gb|AGH70380_1|ARO_3002111|CMY-98__Citrobacter_freundii_	773.081	CMY-98	100	3002111	cephamycin	antibiotic inactivation	CMY beta-lactamase
gb|AGI42804_1|ARO_3002836|lnuB__Streptococcus_lutetiensis_	537.339	lnuB	98.88	3002836	lincosamide antibiotic	antibiotic inactivation	lincosamide nucleotidyltransferase (LNU)
gb|AGI65307_1|ARO_3001681|OXA-278__Acinetobacter_schindleri_	565.074	OXA-278	100	3001681	cephalosporin; penam	antibiotic inactivation	OXA beta-lactamase
gb|AGK07369_1|ARO_3001690|OXA-255__Acinetobacter_pittii_	535.798	OXA-255	95.27	3001690	cephalosporin; penam	antibiotic inactivation	OXA beta-lactamase
gb|AGT57825|ARO_3003762|lnuE__synthetic_construct_	356.295	lnuE	100	3003762	lincosamide antibiotic	antibiotic inactivation	lincosamide nucleotidyltransferase (LNU)
gb|AGU01679_2|ARO_3003894|Rm3_beta-lactamase__uncultured_bacterium_	618.616	Rm3	100	3003894	carbapenem; cephalosporin; penam	antibiotic inactivation	Rm3 family beta-lactamase
gb|AGV10818_1|ARO_3002669|APH(2__)-Ig__Campylobacter_coli_CVM_N29710_	627.861	APH(2-DPRIME)-Ig	100	3002669	aminoglycoside antibiotic	antibiotic inactivation	APH(2-DPRIME)
gb|AGW16411_1|ARO_3001517|OXA-329__Acinetobacter_calcoaceticus_	480.33	OXA-324	86.81	3001512	cephalosporin; penam	antibiotic inactivation	OXA beta-lactamase
gb|AGW16415_1|ARO_3001521|OXA-333__Acinetobacter_johnsonii_	562.377	OXA-333	100	3001521	cephalosporin; penam	antibiotic inactivation	OXA beta-lactamase
gb|AGW16416_1|ARO_3001522|OXA-334__Acinetobacter_johnsonii_	544.273	OXA-334	97.08	3001522	cephalosporin; penam	antibiotic inactivation	OXA beta-lactamase
gb|AGW81558_1|ARO_3002631|spd__Staphylococcus_aureus_	503.442	spd	99.61	3002631	aminoglycoside antibiotic	antibiotic inactivation	ANT(9)
gb|AGW83451_1|ARO_3001540|OXA-353__Acinetobacter_calcoaceticus_	541.962	OXA-353	96.34	3001540	cephalosporin; penam	antibiotic inactivation	OXA beta-lactamase
gb|AGZ55247_1|ARO_3002814|clbA__Bacillus_amyloliquefaciens_CC178_	725.317	clbA	100	3002814	streptogramin antibiotic; macrolide antibiotic; lincosamide antibiotic; pleuromutilin antibiotic; oxazolidinone antibiotic; phenicol antibiotic	antibiotic target alteration	Cfr 23S ribosomal RNA methyltransferase
gb|AGZ83153_1|ARO_3001544|OXA-357__Acinetobacter_calcoaceticus_	533.102	OXA-349	95.24	3001536	cephalosporin; penam	antibiotic inactivation	OXA beta-lactamase
gb|AGZ83155_1|ARO_3001546|OXA-359__Acinetobacter_calcoaceticus_	563.148	OXA-359	100	3001546	cephalosporin; penam	antibiotic inactivation	OXA beta-lactamase
gb|AGZ83156_1|ARO_3001547|OXA-360__Acinetobacter_schindleri_	567	OXA-360	100	3001547	cephalosporin; penam	antibiotic inactivation	OXA beta-lactamase
gb|AHA11124_1|ARO_3001548|OXA-361__Acinetobacter_lwoffii_	559.296	OXA-361	100	3001548	cephalosporin; penam	antibiotic inactivation	OXA beta-lactamase
gb|AHA11126_1|ARO_3001550|OXA-363__Acinetobacter_lwoffii_	536.184	OXA-363	95.65	3001550	cephalosporin; penam	antibiotic inactivation	OXA beta-lactamase
gb|AHA41499_1|ARO_3002948|vanHO__Rhodococcus_equi_	706.057	vanHO	100	3002948	glycopeptide antibiotic	antibiotic target alteration	glycopeptide resistance gene cluster; vanH
gb|AHA41500_1|ARO_3002913|vanO__Rhodococcus_equi_	709.909	vanO	100	3002913	glycopeptide antibiotic	antibiotic target alteration	glycopeptide resistance gene cluster; van ligase
gb|AHA41501_1|ARO_3002954|vanXO__Rhodococcus_equi_	422.165	vanXO	100	3002954	glycopeptide antibiotic	antibiotic target alteration	glycopeptide resistance gene cluster; vanX
gb|AHA41504_1|ARO_3002941|vanSO__Rhodococcus_equi_	678.322	vanSO	100	3002941	glycopeptide antibiotic	antibiotic target alteration	glycopeptide resistance gene cluster; vanS
gb|AHA41505_1|ARO_3002930|vanRO__Rhodococcus_equi_	453.366	vanRO	100	3002930	glycopeptide antibiotic	antibiotic target alteration	glycopeptide resistance gene cluster; vanR
gb|AHE41345_1|ARO_3002797|QnrS8__Klebsiella_pneumoniae_	418.698	QnrS5	93.12	3002794	fluoroquinolone antibiotic	antibiotic target protection	quinolone resistance protein (qnr)
gb|AHH83938_1|ARO_3000013|vanB__Enterococcus_faecium_	704.131	vanB	100	3000013	glycopeptide antibiotic	antibiotic target alteration	glycopeptide resistance gene cluster; van ligase
gb|AHH86051_1|ARO_3004063|EdeQ__Brevibacillus_brevis_	301.982	EdeQ	100	3004063	polyamine antibiotic; peptide antibiotic	antibiotic inactivation	Edeine acetyltransferase
gb|AHJ02283_1|ARO_3003186|CARB-23__Vibrio_parahaemolyticus_UCM-V493_	618.616	CARB-23	96.47	3003186	penam	antibiotic inactivation	CARB beta-lactamase
gb|AHL39333_1|ARO_3001848|ACT-28__Enterobacter_cloacae_	771.926	ACT-28	98.43	3001848	carbapenem; cephalosporin; cephamycin; penam	antibiotic inactivation	ACT beta-lactamase
gb|AHM76768_1|ARO_3002106|CMY-93__Citrobacter_freundii_	780.015	CMY-82	99.48	3002095	cephamycin	antibiotic inactivation	CMY beta-lactamase
gb|AHM76774_1|ARO_3001843|ACT-22__Enterobacter_cloacae_	773.081	ACT-22	98.69	3001843	carbapenem; cephalosporin; cephamycin; penam	antibiotic inactivation	ACT beta-lactamase
gb|AHM76779_1|ARO_3001840|ACT-19__Enterobacter_cloacae_	764.992	ACT-37	97.9	3003172	carbapenem; cephalosporin; cephamycin; penam	antibiotic inactivation	ACT beta-lactamase
gb|AHY03238_1|ARO_3002789|QnrD2__Salmonella_enterica_subsp__enterica_serovar_Hadar_	430.254	QnrD1	99.07	3002788	fluoroquinolone antibiotic	antibiotic target protection	quinolone resistance protein (qnr)
gb|AIA08936_1|ARO_3000444|rphA__Streptomyces_sp__WAC4747_	1697.95	rphA	99.88	3000444	rifamycin antibiotic	antibiotic inactivation	rifampin phosphotransferase
gb|AIA09786_1|ARO_3000861|rmtC__Pseudomonas_aeruginosa_	578.941	rmtC	100	3000861	aminoglycoside antibiotic	antibiotic target alteration	16S rRNA methyltransferase (G1405)
gb|AIA58910_1|ARO_3002236|IMP-45__Pseudomonas_aeruginosa_	498.434	IMP-9	99.59	3002200	carbapenem; cephalosporin; cephamycin; penem; penam	antibiotic inactivation	IMP beta-lactamase
gb|AIA58911_1|ARO_3001396|OXA-1__Pseudomonas_aeruginosa_	565.844	OXA-1	95.88	3001396	cephalosporin; penam	antibiotic inactivation	OXA beta-lactamase
gb|AIS67611_1|ARO_3003163|CTX-M-155__Klebsiella_pneumoniae_	565.459	CTX-M-62	95.88	3001923	cephalosporin	antibiotic inactivation	CTX-M beta-lactamase
gb|AIT76105_1|ARO_3002147|DHA-16__Morganella_morganii_	775.007	DHA-16	100	3002147	cephalosporin; cephamycin	antibiotic inactivation	DHA beta-lactamase
gb|AIT76106_1|ARO_3002146|DHA-15__Klebsiella_pneumoniae_	709.523	DHA-22	92.35	3002153	cephalosporin; cephamycin	antibiotic inactivation	DHA beta-lactamase
gb|AIT76110_1|ARO_3002239|IMP-48__Pseudomonas_aeruginosa_	496.123	IMP-48	99.19	3002239	carbapenem; cephalosporin; cephamycin; penem; penam	antibiotic inactivation	IMP beta-lactamase
gb|AIT76117_1|ARO_3002179|MIR-14__Enterobacter_asburiae_	783.867	MIR-14	100	3002179	cephalosporin; monobactam; cephamycin	antibiotic inactivation	MIR beta-lactamase
gb|AIZ00987_1|ARO_3003117|OXA-421__Acinetobacter_pittii_	564.303	OXA-421	100	3003117	cephalosporin; penam	antibiotic inactivation	OXA beta-lactamase
gb|AJD73064_1|ARO_3001301|RlmA(II)__Streptococcus_pneumoniae_	585.104	RlmA(II)	100	3001301	macrolide antibiotic; lincosamide antibiotic	antibiotic target alteration	non-erm 23S ribosomal RNA methyltransferase (G748)
gb|AJE60855_1|ARO_3003209|FosA5__Escherichia_coli_	259.61	FosA5	91.97	3003209	fosfomycin	antibiotic inactivation	fosfomycin thiol transferase
gb|AJO16046_1|ARO_3003167|CTX-M-159__Proteus_mirabilis_	552.747	CTX-M-159	94.16	3003167	cephalosporin	antibiotic inactivation	CTX-M beta-lactamase
gb|AJP77054|ARO_3003716|CPS-1__Chryseobacterium_sp__Stok-1_	592.808	CPS-1	100	3003716	carbapenem	antibiotic inactivation	CPS beta-lactamase
gb|AJP77057|ARO_3003718|MSI-1__Massilia_sp__SB1-3_	694.115	MSI-1	100	3003718	carbapenem	antibiotic inactivation	MSI beta-lactamase
gb|AJP77058|ARO_3003719|MSI-OXA__Massilia_sp__SB1-3_	553.518	MSI-OXA	100	3003719	carbapenem	antibiotic inactivation	MSI-OXA family beta-lactamase
gb|AJP77059|ARO_3003670|PEDO-1__Pedobacter_sp__SI-33_	593.964	PEDO-1	100	3003670	carbapenem	antibiotic inactivation	subclass B3 PEDO beta-lactamase
gb|AJP77071|ARO_3003714|PEDO-2__Pedobacter_sp__ALS-14_	581.252	PEDO-2	100	3003714	carbapenem	antibiotic inactivation	subclass B3 PEDO beta-lactamase
gb|AJP77076|ARO_3003715|PEDO-3__Pedobacter_sp__Stok-3_	487.649	PEDO-3	100	3003715	carbapenem	antibiotic inactivation	subclass B1 PEDO beta-lactamase
gb|AJP77080|ARO_3003720|SPG-1__Sphingomonas_sp__ALS-13_	573.163	SPG-1	100	3003720	carbapenem	antibiotic inactivation	SPG beta-lacatamase
gb|AJP77085|ARO_3003717|ESP-1__Epilithonimonas_sp__Stok-2_	595.119	ESP-1	100	3003717	carbapenem	antibiotic inactivation	ESP beta-lactamase
gb|AKF16168|ARO_3003689|MCR-1__Escherichia_coli_	1119.38	MCR-1.2	99.82	3004194	peptide antibiotic	antibiotic target alteration	MCR phosphoethanolamine transferase
gb|AKN19287_1|ARO_3002578|AAC(6_)-Ib7__Salmonella_enterica_subsp__enterica_serovar_Corvallis_	511.146	AAC(6-PRIME)-Ib7	95.4	3002578	aminoglycoside antibiotic	antibiotic inactivation	AAC(6-PRIME)
gb|ALU64000|ARO_3003713|VCC-1__Vibrio_cholerae_	594.734	VCC-1	100	3003713	carbapenem; monobactam; penam	antibiotic inactivation	VCC beta-lactamase
gb|ALX06067_1|ARO_3000594|ErmR__Aeromicrobium_erythreum_	665.226	ErmR	100	3000594	lincosamide antibiotic; streptogramin antibiotic; macrolide antibiotic	antibiotic target alteration	Erm 23S ribosomal RNA methyltransferase
gb|AMP42147_1|ARO_3004442|tet(W_N_W)__uncultured_bacterium_IN-02_	1254.58	tetW	95.14	3000194	tetracycline antibiotic	antibiotic target protection	tetracycline-resistant ribosomal protection protein
gb|AMY61250_1|ARO_3004092|HMB-1_beta-lactamase__Pseudomonas_aeruginosa_	492.656	HMB-1	100	3004092	carbapenem	antibiotic inactivation	HMB beta-lactamase
gb|ANP63073_1|ARO_3003741|mphD__Pseudomonas_aeruginosa_	596.275	mphD	99.66	3003741	macrolide antibiotic	antibiotic inactivation	macrolide phosphotransferase (MPH)
gb|ANZ79476_1|ARO_3003908|Erm(47)__Helcococcus_kunzii_	490.345	Erm(47)	99.59	3003908	macrolide antibiotic; streptogramin antibiotic; lincosamide antibiotic	antibiotic target alteration	Erm 23S ribosomal RNA methyltransferase
gb|APB03216_1|ARO_3003982|LlmA_23S_ribosomal_RNA_methyltransferase__Paenibacillus_sp__LC231_	598.201	LlmA 23S ribosomal RNA methyltransferase	100	3003982	lincosamide antibiotic	antibiotic target alteration	Llm 23S ribosomal RNA methyltransferase
gb|APB03217_1|ARO_3003983|CatU__Paenibacillus_sp__LC231_	457.603	CatU	100	3003983	phenicol antibiotic	antibiotic inactivation	chloramphenicol acetyltransferase (CAT)
gb|APB03218_1|ARO_3003984|BahA__Paenibacillus_sp__LC231_	1547.72	BahA	100	3003984	peptide antibiotic	antibiotic inactivation	Bah amidohydrolase
gb|APB03220_1|ARO_3003987|VatI__Paenibacillus_sp__LC231_	433.335	VatI	100	3003987	streptogramin antibiotic	antibiotic inactivation	streptogramin vat acetyltransferase
gb|APB03221_1|ARO_3003988|AAC(2_)-IIb__Paenibacillus_sp__LC231_	502.671	AAC(2-PRIME)-IIb	100	3003988	aminoglycoside antibiotic	antibiotic inactivation	AAC(2-PRIME)
gb|APB03222_1|ARO_3003992|rphB__Paenibacillus_sp__LC231_	1823.52	rphB	100	3003992	rifamycin antibiotic	antibiotic inactivation	rifampin phosphotransferase
gb|APB03223_1|ARO_3003989|AAC(6_)-34__Paenibacillus_sp__LC231_	407.912	AAC(6-PRIME)-34	100	3003989	aminoglycoside antibiotic	antibiotic inactivation	AAC(6-PRIME)
gb|APB03224_1|ARO_3003994|cpaA__Paenibacillus_sp__LC231_	333.569	cpaA	100	3003994	aminoglycoside antibiotic	antibiotic inactivation	cpa acetyltransferase
gb|APB03225_1|ARO_3003990|VgbC__Paenibacillus_sp__LC231_	604.364	vgbC	100	3003990	streptogramin antibiotic	antibiotic inactivation	streptogramin vgb lyase
gb|APB03226_1|ARO_3003991|mphI__Paenibacillus_sp__LC231_	630.943	mphI	100	3003991	macrolide antibiotic	antibiotic inactivation	macrolide phosphotransferase (MPH)
gb|APU52409_1|ARO_3004085|lnuG__Enterococcus_faecalis_	520.005	lnuG	97	3004085	lincosamide antibiotic	antibiotic inactivation	lincosamide nucleotidyltransferase (LNU)
gb|AQX82857_1|ARO_3004185|mecD__Macrococcus_caseolyticus_	1383.24	mecD	100	3004185	monobactam; carbapenem; cephalosporin; cephamycin; penam	antibiotic target replacement	methicillin resistant PBP2
gb|ARX76025_1|ARO_3003128|OXA-436__Enterobacter_asburiae_	517.309	OXA-181	92.45	3001784	cephalosporin; penam	antibiotic inactivation	OXA beta-lactamase
gb|ASF81896_1|ARO_3004139|MCR-3__Escherichia_coli_	1127.85	MCR-3	100	3004139	peptide antibiotic	antibiotic target alteration	MCR phosphoethanolamine transferase
gb|ASK40562_1|ARO_3004332|MCR-5__Salmonella_enterica_subsp__enterica_serovar_Paratyphi_B_	1127.08	MCR-5	100	3004332	peptide antibiotic	antibiotic target alteration	MCR phosphoethanolamine transferase
gb|ASR73329_1|ARO_3004325|MCR-4__Salmonella_sp__	1123.61	MCR-4	100	3004325	peptide antibiotic	antibiotic target alteration	MCR phosphoethanolamine transferase
gb|ATL63235_1|ARO_3004357|catV__Brevibacillus_brevis_Vm4_	278.1	CatU	59.72	3003983	phenicol antibiotic	antibiotic inactivation	chloramphenicol acetyltransferase (CAT)
gb|BAA03402_1|ARO_3001306|ErmW__Micromonospora_griseorubida_	611.298	ErmW	100	3001306	macrolide antibiotic; streptogramin antibiotic; lincosamide antibiotic	antibiotic target alteration	Erm 23S ribosomal RNA methyltransferase
gb|BAA03674_1|ARO_3001300|myrA__Micromonospora_griseorubida_	573.548	myrA	100	3001300	macrolide antibiotic; lincosamide antibiotic	antibiotic target alteration	non-erm 23S ribosomal RNA methyltransferase (G748)
gb|BAA03776_1|ARO_3000316|mphA__Escherichia_coli_	596.66	mphA	99	3000316	macrolide antibiotic	antibiotic inactivation	macrolide phosphotransferase (MPH)
gb|BAA12910_1|ARO_3000318|mphB__Escherichia_coli_	589.341	mphB	95.36	3000318	macrolide antibiotic	antibiotic inactivation	macrolide phosphotransferase (MPH)
gb|BAA23130_1|ARO_3002493|SRT-1__Serratia_marcescens_	763.066	SRT-1	98.68	3002493	cephalosporin	antibiotic inactivation	SRT beta-lactamase
gb|BAA28282_1|ARO_3001907|CTX-M-45__Escherichia_coli_	587.415	CTX-M-45	100	3001907	cephalosporin	antibiotic inactivation	CTX-M beta-lactamase
gb|BAA32493_1|ARO_3000423|FomA__Streptomyces_wedmorensis_	535.798	FomA	100	3000423	fosfomycin	antibiotic inactivation	Fom phosphotransferase family
gb|BAA32494_1|ARO_3000449|FomB__Streptomyces_wedmorensis_	679.478	FomB	100	3000449	fosfomycin	antibiotic inactivation	Fom phosphotransferase family
gb|BAA78619_1|ARO_3002544|AAC(3)-Xa__Streptomyces_griseus_	565.844	AAC(3)-Xa	100	3002544	aminoglycoside antibiotic	antibiotic inactivation	AAC(3)
gb|BAB20748_1|ARO_3002825|ErmY__Staphylococcus_aureus_	487.649	ErmY	100	3002825	macrolide antibiotic; streptogramin antibiotic; lincosamide antibiotic	antibiotic target alteration	Erm 23S ribosomal RNA methyltransferase
gb|BAB41258_1|ARO_3000124|mecI__Staphylococcus_aureus_subsp__aureus_N315_	242.662	mecI	99.19	3000124	monobactam; carbapenem; cephalosporin; cephamycin; penam	antibiotic target replacement	methicillin resistant PBP2
gb|BAB59035_1|ARO_3002870|tet34__Vibrio_sp__No_6_	320.472	tet34	100	3002870	tetracycline antibiotic	antibiotic target alteration; antibiotic inactivation	tetracycline inactivation enzyme
gb|BAB72072_1|ARO_3002202|IMP-11__Acinetobacter_baumannii_	492.656	IMP-21	99.18	3002212	carbapenem; cephalosporin; cephamycin; penem; penam	antibiotic inactivation	IMP beta-lactamase
gb|BAC11901_1|ARO_3002670|cat__Streptococcus_suis_	393.275	cat	95.81	3002670	phenicol antibiotic	antibiotic inactivation	chloramphenicol acetyltransferase (CAT)
gb|BAC20579_1|ARO_3000859|rmtA__Pseudomonas_aeruginosa_	516.924	rmtA	100	3000859	aminoglycoside antibiotic	antibiotic target alteration	16S rRNA methyltransferase (G1405)
gb|BAD00739_1|ARO_3002607|aadA7__Vibrio_fluvialis_	529.635	aadA7	100	3002607	aminoglycoside antibiotic	antibiotic inactivation	ANT(3-DPRIME)
gb|BAD10948_2|ARO_3002563|AAC(6_)-Isa__Streptomyces_albulus_	314.694	AAC(6-PRIME)-Isa	100	3002563	aminoglycoside antibiotic	antibiotic inactivation	AAC(6-PRIME)
gb|BAD11815_1|ARO_3002593|AAC(6_)-Ib-SK__Streptomyces_kanamyceticus_	358.992	AAC(6-PRIME)-Ib-SK	100	3002593	aminoglycoside antibiotic	antibiotic inactivation	AAC(6-PRIME)
gb|BAD12078_1|ARO_3002572|AAC(6_)-Iad__Acinetobacter_pittii_	301.982	AAC(6-PRIME)-Iad	100	3002572	aminoglycoside antibiotic	antibiotic inactivation	AAC(6-PRIME)
gb|BAD14386_1|ARO_3002573|AAC(6_)-Iae__Pseudomonas_aeruginosa_	374.015	AAC(6-PRIME)-Iae	100	3002573	aminoglycoside antibiotic	antibiotic inactivation	AAC(6-PRIME)
gb|BAD59497_1|ARO_3000501|Nocardia_rifampin_resistant_beta-subunit_of_RNA_polymerase_(rpoB2)__Nocardia_farcinica_IFM_10152_	2366.27	rpoB2	100	3000501	rifamycin antibiotic; peptide antibiotic	antibiotic target replacement; antibiotic target alteration	rifamycin-resistant beta-subunit of RNA polymerase (rpoB)
gb|BAD63613_1|ARO_3002816|clbC__Bacillus_clausii_KSM-K16_	735.332	clbC	100	3002816	streptogramin antibiotic; macrolide antibiotic; lincosamide antibiotic; pleuromutilin antibiotic; oxazolidinone antibiotic; phenicol antibiotic	antibiotic target alteration	Cfr 23S ribosomal RNA methyltransferase
gb|BAE78116_1|ARO_3003576|PmrC__Escherichia_coli_str__K-12_substr__W3110_	1016.14	PmrC	94.14	3003576	peptide antibiotic	antibiotic target alteration	pmr phosphoethanolamine transferase
gb|BAF80809_1|ARO_3002665|npmA__Escherichia_coli_	442.965	npmA	100	3002665	aminoglycoside antibiotic	antibiotic target alteration	16S rRNA methyltransferase (A1408)
gb|BAF91108_1|ARO_3000847|KHM-1_beta-lactamase__Citrobacter_freundii_	494.967	KHM-1	100	3000847	carbapenem; cephalosporin; cephamycin; penem; penam	antibiotic inactivation	KHM beta-latamase
gb|BAG33043_1|ARO_3003920|pgpB__Porphyromonas_gingivalis_ATCC_33277_	478.019	pgpB	100	3003920	peptide antibiotic	antibiotic target alteration	lipid A phosphatase
gb|BAH66386_1|ARO_3002574|AAC(6_)-Iaf__Pseudomonas_aeruginosa_	372.859	AAC(6-PRIME)-Iaf	100	3002574	aminoglycoside antibiotic	antibiotic inactivation	AAC(6-PRIME)
gb|BAI83385_1|ARO_3003440|mecB__Macrococcus_caseolyticus_	1368.99	mecB	100	3003440	monobactam; carbapenem; cephalosporin; cephamycin; penam	antibiotic target replacement	methicillin resistant PBP2
gb|BAJ05825_1|ARO_3002263|IND-7__Chryseobacterium_indologenes_	487.263	IND-7	99.58	3002263	carbapenem	antibiotic inactivation	IND beta-lactamase
gb|BAJ10053_1|ARO_3002874|FosC2__Escherichia_coli_	273.478	FosC2	100	3002874	fosfomycin	antibiotic inactivation	fosC phosphotransferase family
gb|BAJ17544_1|ARO_3002069|CMY-59__Escherichia_coli_	736.487	CMY-59	91.73	3002069	cephamycin	antibiotic inactivation	CMY beta-lactamase
gb|BAL14456_1|ARO_3000854|SMB-1_beta-lactamase__Serratia_marcescens_	576.63	SMB-1	100	3000854	carbapenem; cephalosporin; penam	antibiotic inactivation	SMB beta-lactamase
gb|BAL43359|ARO_3003742|mphG__Photobacterium_damselae_subsp__damselae_	598.586	mphG	98.98	3003742	macrolide antibiotic	antibiotic inactivation	macrolide phosphotransferase (MPH)
gb|BAL75272_1|ARO_3000856|BJP-1_beta-lactamase__Bradyrhizobium_sp__S23321_	603.594	BJP-1	100	3000856	carbapenem	antibiotic inactivation	BJP beta-lactamase
gb|BAM46120_1|ARO_3003677|AAC(6_)-Iaj__Pseudomonas_aeruginosa_	374.785	AAC(6-PRIME)-Iaj	100	3003677	aminoglycoside antibiotic	antibiotic inactivation	AAC(6-PRIME)
gb|BAM62793_1|ARO_3002233|IMP-42__Acinetobacter_soli_	459.529	IMP-42	93.09	3002233	carbapenem; cephalosporin; cephamycin; penem; penam	antibiotic inactivation	IMP beta-lactamase
gb|BAM76830_1|ARO_3002993|AQU-1__Aeromonas_dhakensis_	775.778	AQU-1	100	3002993	cephalosporin	antibiotic inactivation	AQU beta-lactamase
gb|BAO09635_1|ARO_3001557|OXA-371__Acinetobacter_baumannii_	528.48	OXA-201	93.8	3001666	cephalosporin; penam	antibiotic inactivation	OXA beta-lactamase
gb|BAO21229_1|ARO_3003199|AAC(6_)-Iak__Stenotrophomonas_maltophilia_	306.605	AAC(6-PRIME)-Iak	100	3003199	aminoglycoside antibiotic	antibiotic inactivation	AAC(6-PRIME)
gb|BAO37256_1|ARO_3001994|CTX-M-137__Escherichia_coli_	591.652	CTX-M-137	100	3001994	cephalosporin	antibiotic inactivation	CTX-M beta-lactamase
gb|BAO79518_1|ARO_3003207|FosK__Acinetobacter_soli_	275.789	FosK	100	3003207	fosfomycin	antibiotic inactivation	fosfomycin thiol transferase
gb|BAP18892_1|ARO_3003210|FosA4__Escherichia_coli_	285.419	FosA4	100	3003210	fosfomycin	antibiotic inactivation	fosfomycin thiol transferase
gb|BAP34782_1|ARO_3002008|CTX-M-151__Salmonella_enterica_	621.698	CTX-M-151	100	3002008	cephalosporin	antibiotic inactivation	CTX-M beta-lactamase
gb|BAP68758_1|ARO_3001855|ACT-35__Enterobacter_cloacae_	718.383	ACT-30	92.65	3001850	carbapenem; cephalosporin; cephamycin; penam	antibiotic inactivation	ACT beta-lactamase
gb|BAQ56016_1|ARO_3003659|IMP-51__Pseudomonas_aeruginosa_	495.352	IMP-7	99.19	3002198	carbapenem; cephalosporin; cephamycin; penem; penam	antibiotic inactivation	IMP beta-lactamase
gb|CAA01212_1|ARO_3000363|EreB__Escherichia_coli_	862.833	EreB	100	3000363	macrolide antibiotic	antibiotic inactivation	macrolide esterase
gb|CAA11473_1|ARO_3002678|catB6__Pseudomonas_aeruginosa_	438.728	catB6	100	3002678	phenicol antibiotic	antibiotic inactivation	chloramphenicol acetyltransferase (CAT)
gb|CAA11706_1|ARO_3001303|ErmO__Streptomyces_ambofaciens_	504.212	ErmO	100	3001303	macrolide antibiotic; streptogramin antibiotic; lincosamide antibiotic	antibiotic target alteration	Erm 23S ribosomal RNA methyltransferase
gb|CAA11707_1|ARO_3000463|gimA__Streptomyces_ambofaciens_	838.18	gimA	100	3000463	macrolide antibiotic	antibiotic inactivation	gimA family macrolide glycosyltransferase
gb|CAA23899_1|ARO_3002683|catI__Escherichia_coli_	451.825	catI	97.26	3002683	phenicol antibiotic	antibiotic inactivation	chloramphenicol acetyltransferase (CAT)
gb|CAA24743_1|ARO_3002655|APH(4)-Ia__Escherichia_coli_	704.516	APH(4)-Ia	99.71	3002655	aminoglycoside antibiotic	antibiotic inactivation	APH(4)
gb|CAA25854_1|ARO_3002659|APH(6)-Ic__Escherichia_coli_	526.554	APH(6)-Ic	100	3002659	aminoglycoside antibiotic	antibiotic inactivation	APH(6)
gb|CAA26235_1|ARO_3003061|viomycin_phosphotransferase__Streptomyces_vinaceus_	563.918	vph	100	3003061	peptide antibiotic	antibiotic inactivation	viomycin phosphotransferase
gb|CAA27061_1|ARO_3002648|APH(3_)-IVa__Bacillus_circulans_	530.791	APH(3-PRIME)-IVa	100	3002648	aminoglycoside antibiotic	antibiotic inactivation	APH(3-PRIME)
gb|CAA27276_1|ARO_3002661|APH(7__)-Ia__Streptomyces_hygroscopicus_	658.677	APH(7-DPRIME)-Ia	100	3002661	aminoglycoside antibiotic	antibiotic inactivation	APH(7-DPRIME)
gb|CAA29136_1|ARO_3002658|APH(6)-Ib__Streptomyces_glaucescens_	587.03	APH(6)-Ib	100	3002658	aminoglycoside antibiotic	antibiotic inactivation	APH(6)
gb|CAA29819_1|ARO_3002877|BcI__Bacillus_cereus_	627.861	BcI	100	3002877	cephalosporin; penam	antibiotic inactivation	Bc beta-lactamase
gb|CAA30578_1|ARO_3002652|APH(3_)-VIa__Acinetobacter_baumannii_	505.753	APH(3-PRIME)-VI	96.53	3003687	aminoglycoside antibiotic	antibiotic inactivation	APH(3-PRIME)
gb|CAA30695_1|ARO_3002685|catIII__Plasmid_R387_	447.588	catIII	100	3002685	phenicol antibiotic	antibiotic inactivation	chloramphenicol acetyltransferase (CAT)
gb|CAA31895_1|ARO_3002533|AAC(3)-IIa__Plasmid_pWP113a_	551.977	AAC(3)-IIa	95.1	3002533	aminoglycoside antibiotic	antibiotic inactivation	AAC(3)
gb|CAA33795_1|ARO_3003563|RCP-1__Rhodobacter_capsulatus_	583.563	class A Rhodopseudomonas capsulata beta-lactamase	100	3003563	penam	antibiotic inactivation	class A Rhodopseudomonas genus beta-lactamases
gb|CAA37052_1|ARO_3002995|ROB-1__Mannheimia_haemolytica_	632.098	ROB-1	100	3002995	cephalosporin; penam	antibiotic inactivation	ROB beta-lactamase
gb|CAA37477_1|ARO_3002891|otr(A)__Streptomyces_rimosus_	1319.29	otr(A)	100	3002891	tetracycline antibiotic	antibiotic target protection	tetracycline-resistant ribosomal protection protein
gb|CAA37605_1|ARO_3002638|APH(3__)-Ia__Streptomyces_griseus_	530.406	APH(3-DPRIME)-Ia	100	3002638	aminoglycoside antibiotic	antibiotic inactivation	APH(3-DPRIME)
gb|CAA37699_1|ARO_3003565|r39_beta-lactamase__Actinomadura_sp__R39_	601.282	R39	100	3003565	penam	antibiotic inactivation	R39 beta-lactamase
gb|CAA37806_1|ARO_3002684|catII__Haemophilus_influenzae_	450.669	catII	100	3002684	phenicol antibiotic	antibiotic inactivation	chloramphenicol acetyltransferase (CAT)
gb|CAA38525_1|ARO_3002535|AAC(3)-IIc__Escherichia_coli_	558.91	AAC(3)-IIc	95.8	3002535	aminoglycoside antibiotic	antibiotic inactivation	AAC(3)
gb|CAA39038_1|ARO_3002553|AAC(6_)-If__Enterobacter_cloacae_	301.212	AAC(6-PRIME)-If	100	3002553	aminoglycoside antibiotic	antibiotic inactivation	AAC(6-PRIME)
gb|CAA39184_1|ARO_3002536|AAC(3)-IIIa__Pseudomonas_aeruginosa_	556.984	AAC(3)-IIIa	100	3002536	aminoglycoside antibiotic	antibiotic inactivation	AAC(3)
gb|CAA40146_1|ARO_3002997|LCR-1__Pseudomonas_aeruginosa_	518.464	LCR-1	96.92	3002997	cephalosporin; penam	antibiotic inactivation	LCR beta-lactamase
gb|CAA41211_1|ARO_3001400|OXA-5__Pseudomonas_aeruginosa_	520.39	OXA-5	95.51	3001400	cephalosporin; penam	antibiotic inactivation	OXA beta-lactamase
gb|CAA44667_1|ARO_3001305|ErmU__Streptomyces_lincolnensis_	545.428	ErmU	100	3001305	macrolide antibiotic; streptogramin antibiotic; lincosamide antibiotic	antibiotic target alteration	Erm 23S ribosomal RNA methyltransferase
gb|CAA52372_1|ARO_3002656|APH(4)-Ib__Burkholderia_pseudomallei_	871.692	APH(4)-Ib	100	3002656	aminoglycoside antibiotic	antibiotic inactivation	APH(4)
gb|CAA52904_1|ARO_3002688|catS__Streptococcus_pyogenes_	341.658	catS	100	3002688	phenicol antibiotic	antibiotic inactivation	chloramphenicol acetyltransferase (CAT)
gb|CAA53189|ARO_3000521|mupA__Staphylococcus_aureus_	2096.63	Staphylococcus mupA conferring resistance to mupirocin	100	3000521	mupirocin	antibiotic target alteration	antibiotic resistant isoleucyl-tRNA synthetase (ileS)
gb|CAA53242_1|ARO_3001402|OXA-7__Escherichia_coli_	528.48	OXA-183	97.38	3001475	cephalosporin; penam	antibiotic inactivation	OXA beta-lactamase
gb|CAA56561_1|ARO_3003553|CepS_beta-lactamase__Aeromonas_sobria_	775.393	CepS	100	3003553	cephalosporin	antibiotic inactivation	CepS beta-lactamase
gb|CAA62365_1|ARO_3002645|APH(3_)-IIb__Pseudomonas_aeruginosa_	532.332	APH(3-PRIME)-IIb	100	3002645	aminoglycoside antibiotic	antibiotic inactivation	APH(3-PRIME)
gb|CAA63264_1|ARO_3002012|CMY-1__Klebsiella_pneumoniae_	755.747	CMY-8	97.12	3002019	cephamycin	antibiotic inactivation	CMY beta-lactamase
gb|CAA63714_1|ARO_3002364|PER-2__Salmonella_enterica_subsp__enterica_serovar_Typhimurium_	629.017	PER-2	100	3002364	carbapenem; cephalosporin; monobactam; penem; penam	antibiotic inactivation	PER beta-lactamase
gb|CAA66307_2|ARO_3000592|ErmN__Streptomyces_fradiae_	583.563	ErmN	100	3000592	lincosamide antibiotic; streptogramin antibiotic; macrolide antibiotic	antibiotic target alteration	Erm 23S ribosomal RNA methyltransferase
gb|CAA68516_1|ARO_3002657|APH(6)-Ia__Streptomyces_griseus_	591.652	APH(6)-Ia	100	3002657	aminoglycoside antibiotic	antibiotic inactivation	APH(6)
gb|CAA71441_1|ARO_3003095|imiS__Aeromonas_veronii_	503.056	imiS	95.29	3003095	carbapenem	antibiotic inactivation	CphA beta-lactamase
gb|CAA71947_1|ARO_3002157|FOX-3__Klebsiella_oxytoca_	674.085	FOX-9	89.79	3002163	cephalosporin; cephamycin	antibiotic inactivation	FOX beta-lactamase
gb|CAA79966_1|ARO_3003665|NmcR__Enterobacter_cloacae_	611.683	NmcR	100	3003665	carbapenem; penam; cephamycin; cephalosporin	antibiotic inactivation	NmcA beta-lactamase
gb|CAA83855_1|ARO_3000380|FosC__Pseudomonas_syringae_	372.859	FosC	100	3000380	fosfomycin	antibiotic inactivation	fosC phosphotransferase family
gb|CAA88265_1|ARO_3002898|SAT-3__Escherichia_coli_	370.163	SAT-3	100	3002898	nucleoside antibiotic	antibiotic inactivation	streptothricin acetyltransferase (SAT)
gb|CAA90432_1|ARO_3003026|fusH__Streptomyces_lividans_	1009.21	fusH	100	3003026	fusidic acid	antibiotic inactivation	fusidic acid inactivation enzyme
gb|CAA91010_1|ARO_3002559|AAC(6_)-Ip__Citrobacter_freundii_	357.451	AAC(6-PRIME)-Ip	100	3002559	aminoglycoside antibiotic	antibiotic inactivation	AAC(6-PRIME)
gb|CAB12108_2|ARO_3003059|tmrB__Bacillus_subtilis_subsp__subtilis_str__168_	411.379	tmrB	100	3003059	nucleoside antibiotic	reduced permeability to antibiotic	tunicamycin resistance protein
gb|CAB14620_1|ARO_3002627|aadK__Bacillus_subtilis_subsp__subtilis_str__168_	590.497	aadK	100	3002627	aminoglycoside antibiotic	antibiotic inactivation	ANT(6)
gb|CAB60001_1|ARO_3000326|ErmE__Saccharopolyspora_erythraea_NRRL_2338_	757.673	ErmE	100	3000326	lincosamide antibiotic; streptogramin antibiotic; macrolide antibiotic	antibiotic target alteration	Erm 23S ribosomal RNA methyltransferase
gb|CAB75346_1|ARO_3000582|L1_beta-lactamase__Stenotrophomonas_maltophilia_	604.749	L1 beta-lactamase	100	3000582	cephalosporin	antibiotic inactivation	L1 family beta-lactamase
gb|CAB94707_1|ARO_3002193|IMP-2__Acinetobacter_baumannii_	493.812	IMP-19	98.37	3002210	carbapenem; cephalosporin; cephamycin; penem; penam	antibiotic inactivation	IMP beta-lactamase
gb|CAB96921_1|ARO_3000606|FEZ-1_beta-lactamase__Fluoribacter_gormanii_	586.645	FEZ-1	100	3000606	carbapenem; cephalosporin; penam	antibiotic inactivation	FEZ beta-lactamase
gb|CAC04522_1|ARO_3002514|OCH-1__Ochrobactrum_anthropi_	740.725	OCH-4	93.85	3002517	cephalosporin; monobactam; cephamycin; penem; penam	antibiotic inactivation	OCH beta-lactamase
gb|CAC33832_1|ARO_3000851|THIN-B_beta-lactamase__Janthinobacterium_lividum_	640.958	THIN-B	100	3000851	carbapenem; cephalosporin; penam	antibiotic inactivation	THIN-B beta-lactamase
gb|CAC35728_1|ARO_3001424|OXA-29__Fluoribacter_gormanii_	552.362	OXA-29	100	3001424	cephalosporin; penam	antibiotic inactivation	OXA beta-lactamase
gb|CAC41371_2|ARO_3000196|tet32__Clostridiaceae_bacterium_K10_	1319.29	tet32	100	3000196	tetracycline antibiotic	antibiotic target protection	tetracycline-resistant ribosomal protection protein
gb|CAC84275_1|ARO_3002670|cat__Staphylococcus_aureus_	440.654	cat	100	3002670	phenicol antibiotic	antibiotic inactivation	chloramphenicol acetyltransferase (CAT)
gb|CAC87665_1|ARO_3000855|CAU-1_beta-lactamase__Caulobacter_vibrioides_	594.734	CAU-1	100	3000855	carbapenem; penam	antibiotic inactivation	CAU beta-lactamase
gb|CAD12765_1|ARO_3002203|IMP-12__Pseudomonas_putida_	494.967	IMP-12	100	3002203	carbapenem; cephalosporin; cephamycin; penem; penam	antibiotic inactivation	IMP beta-lactamase
gb|CAD32565_1|ARO_3001770|OXA-43__Burkholderia_pseudomallei_	546.969	OXA-59	98.88	3001772	cephalosporin; penam	antibiotic inactivation	OXA beta-lactamase
gb|CAD37801_1|ARO_3003793|SPM-1__Pseudomonas_aeruginosa_	567.385	SPM-1	100	3003793	carbapenem	antibiotic inactivation	SPM beta-lactamase
gb|CAD53575_1|ARO_3002531|AAC(3)-Ic__Pseudomonas_aeruginosa_	318.161	AAC(3)-Ic	100	3002531	aminoglycoside antibiotic	antibiotic inactivation	AAC(3)
gb|CAD55718_1|ARO_3000197|tet36__Bacteroides_coprosuis_DSM_18011_	1309.66	tet36	100	3000197	tetracycline antibiotic	antibiotic target protection	tetracycline-resistant ribosomal protection protein
gb|CAD58780_1|ARO_3001794|OXA-45__Pseudomonas_aeruginosa_	541.576	OXA-45	100	3001794	cephalosporin; penam	antibiotic inactivation	OXA beta-lactamase
gb|CAD61201_1|ARO_3002277|VIM-7__Pseudomonas_aeruginosa_	536.569	VIM-7	100	3002277	carbapenem; cephalosporin; cephamycin; penem; penam	antibiotic inactivation	VIM beta-lactamase
gb|CAD91132_1|ARO_3002839|lnuF__Escherichia_coli_	548.895	lnuF	97.44	3002839	lincosamide antibiotic	antibiotic inactivation	lincosamide nucleotidyltransferase (LNU)
gb|CAD99015_1|ARO_3002611|aadA11__Escherichia_coli_	529.635	aadA11	100	3002611	aminoglycoside antibiotic	antibiotic inactivation	ANT(3-DPRIME)
gb|CAE48334_1|ARO_3002207|IMP-16__Pseudomonas_aeruginosa_	502.286	IMP-16	100	3002207	carbapenem; cephalosporin; cephamycin; penem; penam	antibiotic inactivation	IMP beta-lactamase
gb|CAE48335_2|ARO_3002599|AAC(6_)-30_AAC(6_)-Ib__fusion_protein__Pseudomonas_aeruginosa_	673.315	AAC(6-PRIME)-30/AAC(6-PRIME)-Ib-PRIME fusion protein	99.7	3002599	aminoglycoside antibiotic	antibiotic inactivation	AAC(6-PRIME)
gb|CAE50925_1|ARO_3002589|AAC(6_)-Iid__Enterococcus_hirae_	366.311	AAC(6-PRIME)-Iid	98.35	3002589	aminoglycoside antibiotic	antibiotic inactivation	AAC(6-PRIME)
gb|CAE50926_1|ARO_3002590|AAC(6_)-Iih__Enterococcus_durans_	372.474	AAC(6-PRIME)-Iih	100	3002590	aminoglycoside antibiotic	antibiotic inactivation	AAC(6-PRIME)
gb|CAE51638_1|ARO_3002641|APH(3_)-Ia__Serratia_marcescens_	545.043	APH(3-PRIME)-Ia	96.68	3002641	aminoglycoside antibiotic	antibiotic inactivation	APH(3-PRIME)
gb|CAF05908_1|ARO_3000845|GIM-1__Pseudomonas_aeruginosa_	508.064	GIM-1	99.6	3000845	carbapenem; monobactam; penem; penam; cephalosporin; cephamycin	antibiotic inactivation	GIM beta-lactamase
gb|CAG27800_1|ARO_3003203|TLA-2__uncultured_bacterium_	620.928	TLA-2	100	3003203	cephalosporin; monobactam; fluoroquinolone antibiotic	antibiotic inactivation	TLA beta-lactamase
gb|CAI43424_1|ARO_3002415|OXY-6-3__Klebsiella_oxytoca_	545.814	OXY-1-4	93.81	3002392	cephalosporin; monobactam; penam	antibiotic inactivation	OXY beta-lactamase
gb|CAI47810_1|ARO_3003110|catB10__Pseudomonas_aeruginosa_	439.499	catB10	100	3003110	phenicol antibiotic	antibiotic inactivation	chloramphenicol acetyltransferase (CAT)
gb|CAI57696_1|ARO_3002614|aadA14__Pasteurella_multocida_	529.635	aadA14	100	3002614	aminoglycoside antibiotic	antibiotic inactivation	ANT(3-DPRIME)
gb|CAJ19611_1|ARO_3002436|OKP-B-3__Klebsiella_pneumoniae_	544.273	OKP-B-6	94.41	3002439	cephalosporin; penam	antibiotic inactivation	OKP beta-lactamase
gb|CAJ32373_2|ARO_3002262|IND-6__Chryseobacterium_indologenes_	494.582	IND-6	100	3002262	carbapenem	antibiotic inactivation	IND beta-lactamase
gb|CAJ51085_1|ARO_3000319|mphC__Staphylococcus_equorum_	620.542	mphC	100	3000319	macrolide antibiotic	antibiotic inactivation	macrolide phosphotransferase (MPH)
gb|CAJ67339_1|ARO_3000186|tetM__Clostridium_difficile_630_	1179.47	tetM	93.74	3000186	tetracycline antibiotic	antibiotic target protection	tetracycline-resistant ribosomal protection protein
gb|CAK55557_1|ARO_3002585|AAC(6_)-31__Pseudomonas_putida_	358.607	AAC(6-PRIME)-31	100	3002585	aminoglycoside antibiotic	antibiotic inactivation	AAC(6-PRIME)
gb|CAL25116_3|ARO_3003854|ADC-8__Acinetobacter_sp__ADP1_	819.305	ADC-8	100	3003854	cephalosporin	antibiotic inactivation	ADC beta-lactamase
gb|CAL44992_1|ARO_3002835|lnuA__Staphylococcus_chromogenes_	330.102	lnuA	98.76	3002835	lincosamide antibiotic	antibiotic inactivation	lincosamide nucleotidyltransferase (LNU)
gb|CAL64019_1|ARO_3003441|cfrA__Staphylococcus_warneri_	723.391	cfrA	99.71	3003441	streptogramin antibiotic; macrolide antibiotic; lincosamide antibiotic; pleuromutilin antibiotic; oxazolidinone antibiotic; phenicol antibiotic	antibiotic target alteration	Cfr 23S ribosomal RNA methyltransferase
gb|CAP12349_2|ARO_3002468|LEN-21__Klebsiella_pneumoniae_	546.199	LEN-23	95.1	3002470	penem; penam	antibiotic inactivation	LEN beta-lactamase
gb|CAP12354_2|ARO_3002429|OKP-A-12__Klebsiella_pneumoniae_	527.324	OKP-A-12	91.96	3002429	cephalosporin; penam	antibiotic inactivation	OKP beta-lactamase
gb|CAQ03505_1|ARO_3001338|SHV-100__Klebsiella_pneumoniae_	590.112	SHV-100	97.66	3001338	carbapenem; cephalosporin; penam	antibiotic inactivation	SHV beta-lactamase
gb|CAQ53840_1|ARO_3000853|AIM-1__Pseudomonas_aeruginosa_	610.912	AIM-1	100	3000853	cephalosporin; penam; cephamycin	antibiotic inactivation	AIM beta-lactamase
gb|CAX52582_1|ARO_3003324|Bacillus_subtilis_mprF__Bacillus_subtilis_subsp__subtilis_str__168_	1726.45	Bacillus subtilis mprF	100	3003324	peptide antibiotic	antibiotic target alteration	defensin resistant mprF
gb|CAZ48628_1|ARO_3002852|arr-7__Pseudomonas_aeruginosa_	312.768	arr-7	100	3002852	rifamycin antibiotic	antibiotic inactivation	rifampin ADP-ribosyltransferase (Arr)
gb|CBH51823_1|ARO_3000556|tet44__Campylobacter_fetus_subsp__fetus_	1209.51	tet44	93.12	3000556	tetracycline antibiotic	antibiotic target protection	tetracycline-resistant ribosomal protection protein
gb|CBH51824_1|ARO_3002629|ANT(6)-Ib__Campylobacter_fetus_subsp__fetus_	577.015	ANT(6)-Ib	98.6	3002629	aminoglycoside antibiotic	antibiotic inactivation	ANT(6)
gb|CBL58181_1|ARO_3003918|apmA__Staphylococcus_aureus_	543.117	apmA	95.26	3003918	aminoglycoside antibiotic	antibiotic inactivation	amp acetyltransferase
gb|CCE73593_2|ARO_3001503|OXA-258__Achromobacter_ruhlandii_	559.296	OXA-258	100	3001503	cephalosporin; penam	antibiotic inactivation	OXA beta-lactamase
gb|CCE94500_1|ARO_3001502|OXA-256__Enterobacter_cloacae_	514.612	OXA-147	95.11	3001801	cephalosporin; penam	antibiotic inactivation	OXA beta-lactamase
gb|CCF55073_1|ARO_3003205|Erm(43)__Staphylococcus_lentus_	474.167	Erm(43)	100	3003205	macrolide antibiotic; streptogramin antibiotic; lincosamide antibiotic	antibiotic target alteration	Erm 23S ribosomal RNA methyltransferase
gb|CCP42991_1|ARO_3002525|AAC(2_)-Ic__Mycobacterium_tuberculosis_H37Rv_	365.925	AAC(2-PRIME)-Ic	100	3002525	aminoglycoside antibiotic	antibiotic inactivation	AAC(2-PRIME)
gb|CCP44758_1|ARO_3000392|Erm(37)__Mycobacterium_tuberculosis_H37Rv_	347.821	Erm(37)	100	3000392	lincosamide antibiotic; streptogramin antibiotic; macrolide antibiotic	antibiotic target alteration	Erm 23S ribosomal RNA methyltransferase
gb|CCP46182_1|ARO_3003035|mfpA__Mycobacterium_tuberculosis_H37Rv_	363.999	mfpA	100	3003035	fluoroquinolone antibiotic	antibiotic target protection	quinolone resistance protein (qnr)
gb|CUU67654_1|ARO_3003971|erm(44)__Staphylococcus_saprophyticus_	503.056	Erm(44)	100	3003971	macrolide antibiotic; streptogramin antibiotic; lincosamide antibiotic	antibiotic target alteration	Erm 23S ribosomal RNA methyltransferase
gb|CWV56762_1|ARO_3000198|FosX__Listeria_monocytogenes_	276.174	FosX	100	3000198	fosfomycin	antibiotic inactivation	fosfomycin thiol transferase
gb|EEL41021_1|ARO_3003072|Bacillus_Cluster_A_intrinsic_mph__Bacillus_cereus_Rock3-29_	624.394	Bacillus Cluster A intrinsic mph	100	3003072	macrolide antibiotic	antibiotic inactivation	macrolide phosphotransferase (MPH)
gb|EEX02086|ARO_3004089|ANT(3__)-IIa__Acinetobacter_baumannii_ATCC_19606_	531.176	ANT(3-DPRIME)-IIa	100	3004089	aminoglycoside antibiotic	antibiotic inactivation	ANT(3-DPRIME)
gb|ENU37733|ARO_3004091|ANT(3__)-IIc__Acinetobacter_parvus_DSM_16617___CIP_108168_	523.087	ANT(3-DPRIME)-IIc	100	3004091	aminoglycoside antibiotic	antibiotic inactivation	ANT(3-DPRIME)
gb|ENU91137|ARO_3004090|ANT(3__)-IIb__Acinetobacter_sp__NIPH_758_	533.102	ANT(3-DPRIME)-IIb	100	3004090	aminoglycoside antibiotic	antibiotic inactivation	ANT(3-DPRIME)
gb|ENV34035|ARO_3004087|APH(3_)-IX__Acinetobacter_gerneri_DSM_14967___CIP_107464_	541.962	APH(3-PRIME)-IX	100	3004087	aminoglycoside antibiotic	antibiotic inactivation	APH(3-PRIME)
gb|EOO80837_1|ARO_3003767|Bacillus_Cluster_B_intrinsic_mph__Bacillus_cereus_K-5975c_	613.224	Bacillus Cluster B intrinsic mph	100	3003767	macrolide antibiotic	antibiotic inactivation	macrolide phosphotransferase (MPH)
gb|EPF73263|ARO_3004086|APH(3_)-VIII__Acinetobacter_rudis_CIP_110305_	530.791	APH(3-PRIME)-VIII	100	3004086	aminoglycoside antibiotic	antibiotic inactivation	APH(3-PRIME)
gb|KKE03230_1|ARO_3004113|FosA7__Salmonella_enterica_subsp__enterica_serovar_Heidelberg_	294.278	FosA7	100	3004113	fosfomycin	antibiotic inactivation	fosfomycin thiol transferase
gb|NP_052167_1|ARO_3002670|cat__Staphylococcus_aureus_	405.986	cat	93.95	3002670	phenicol antibiotic	antibiotic inactivation	chloramphenicol acetyltransferase (CAT)
gb|NP_249397_1|ARO_3002679|catB7__Pseudomonas_aeruginosa_PAO1_	442.965	catB7	100	3002679	phenicol antibiotic	antibiotic inactivation	chloramphenicol acetyltransferase (CAT)
gb|NP_249820_1|ARO_3000149|fosA__Pseudomonas_aeruginosa_PAO1_	273.478	FosA	100	3000149	fosfomycin	antibiotic inactivation	fosfomycin thiol transferase
gb|NP_252244|ARO_3002985|arnA__Pseudomonas_aeruginosa_PAO1_	1350.5	arnA	100	3002985	peptide antibiotic	antibiotic target alteration	pmr phosphoethanolamine transferase
gb|NP_302635_1|ARO_3002527|AAC(2_)-Ie__Mycobacterium_leprae_TN_	371.318	AAC(2-PRIME)-Ie	100	3002527	aminoglycoside antibiotic	antibiotic inactivation	AAC(2-PRIME)
gb|NP_418574_1|ARO_3004290|Escherichia_coli_ampC__Escherichia_coli_str__K-12_substr__MG1655_	708.368	Escherichia coli ampC beta-lactamase	92.31	3004290	cephalosporin; penam	antibiotic inactivation	ampC-type beta-lactamase
gb|NP_465220|ARO_3003770|Listeria_monocytogenes_mprF__Listeria_monocytogenes_EGD-e_	1752.26	Listeria monocytogenes mprF	100	3003770	peptide antibiotic	antibiotic target alteration	defensin resistant mprF
gb|NP_627787|ARO_3002914|vanJ__Streptomyces_coelicolor_A3(2)_	651.744	vanJ	100	3002914	glycopeptide antibiotic	antibiotic target alteration	vanJ membrane protein
gb|NP_831795_1|ARO_3000172|FosB__Bacillus_cereus_ATCC_14579_	288.886	FosB	100	3000172	fosfomycin	antibiotic inactivation	fosfomycin thiol transferase
gb|NP_848167_1|ARO_3002675|catB2__Pasteurella_multocida_	438.343	catB2	100	3002675	phenicol antibiotic	antibiotic inactivation	chloramphenicol acetyltransferase (CAT)
gb|NP_863168_1|ARO_3002670|cat__Enterococcus_faecium_	420.239	cat	96.28	3002670	phenicol antibiotic	antibiotic inactivation	chloramphenicol acetyltransferase (CAT)
gb|NP_863643_1|ARO_3002597|AAC(6_)-Ie-APH(2__)-Ia__Staphylococcus_aureus_	948.347	AAC(6-PRIME)-Ie-APH(2-DPRIME)-Ia	98.12	3002597	aminoglycoside antibiotic	antibiotic inactivation	APH(2-DPRIME); AAC(6-PRIME)
gb|NP_899170_1|ARO_3000599|Erm(33)__Staphylococcus_sciuri_	495.738	Erm(33)	100	3000599	lincosamide antibiotic; streptogramin antibiotic; macrolide antibiotic	antibiotic target alteration	Erm 23S ribosomal RNA methyltransferase
gb|Q0SSM7|ARO_3003773|Clostridium_perfringens_mprF__Clostridium_perfringens_SM101_	1139.02	Clostridium perfringens mprF	100	3003773	peptide antibiotic	antibiotic target alteration	defensin resistant mprF
gb|Q8DWT2|ARO_3003774|Streptococcus_agalactiae_mprF__Streptococcus_agalactiae_serogroup_V_	1722.98	Streptococcus agalactiae mprF	100	3003774	peptide antibiotic	antibiotic target alteration	defensin resistant mprF
gb|Q8FW76|ARO_3003772|Brucella_suis_mprF__Brucella_suis_	1754.18	Brucella suis mprF	100	3003772	peptide antibiotic	antibiotic target alteration	defensin resistant mprF
gb|WP_000572405_1|ARO_3002644|APH(3_)-IIa__Bacteria_	528.48	APH(3-PRIME)-IIa	98.86	3002644	aminoglycoside antibiotic	antibiotic inactivation	APH(3-PRIME)
gb|WP_000725529_1|ARO_3001209|mecC__Staphylococcus_	1333.55	mecC	100	3001209	monobactam; carbapenem; cephalosporin; cephamycin; penam	antibiotic target replacement	methicillin resistant PBP2
gb|WP_001033157|ARO_3003733|fusC__Staphylococcus_	419.468	fusC	100	3003733	fusidic acid	antibiotic inactivation	fusidic acid inactivation enzyme
gb|WP_002118772_1|ARO_3003862|ADC-18__Acinetobacter_calcoaceticus_baumannii_complex_	739.184	ADC-18	95.3	3003862	cephalosporin	antibiotic inactivation	ADC beta-lactamase
gb|WP_005813024_1|ARO_3003724|vanWI__Desulfitobacterium_hafniense_	764.222	vanWI	100	3003724	glycopeptide antibiotic	antibiotic target alteration	glycopeptide resistance gene cluster; vanW
gb|WP_010550189_1|ARO_3003071|mphE__Brachybacterium_paraconglomeratum_LC44_	635.95	mphE	100	3003071	macrolide antibiotic	antibiotic inactivation	macrolide phosphotransferase (MPH)
gb|WP_011303797|ARO_3003731|fusD__Staphylococcus_saprophyticus_	433.721	fusD	98.12	3003731	fusidic acid	antibiotic inactivation	fusidic acid inactivation enzyme
gb|WP_011461302_1|ARO_3003726|vanSI__Desulfitobacterium_hafniense_	797.734	vanSI	100	3003726	glycopeptide antibiotic	antibiotic target alteration	glycopeptide resistance gene cluster; vanS
gb|WP_011461303|ARO_3003728|vanRI__Desulfitobacterium_hafniense_	483.026	vanRI	100	3003728	glycopeptide antibiotic	antibiotic target alteration	glycopeptide resistance gene cluster; vanR
gb|WP_011461306|ARO_3003727|vanKI__Desulfitobacterium_hafniense_	778.089	vanKI	100	3003727	glycopeptide antibiotic	antibiotic target alteration	glycopeptide resistance gene cluster; vanK
gb|WP_015735625_1|ARO_3003907|cipA__Paenibacillus_sp__Y412MC10_	722.62	cipA	100	3003907	streptogramin antibiotic; macrolide antibiotic; lincosamide antibiotic; pleuromutilin antibiotic; oxazolidinone antibiotic; phenicol antibiotic	antibiotic target alteration	Cfr 23S ribosomal RNA methyltransferase
gb|WP_015943580_1|ARO_3003725|vanXI__Desulfitobacterium_hafniense_	425.246	vanXI	100	3003725	glycopeptide antibiotic	antibiotic target alteration	glycopeptide resistance gene cluster; vanX
gb|WP_024565805_1|ARO_3000579|BlaB_beta-lactamase__Elizabethkingia_anophelis_	510.76	Chryseobacterium meningosepticum BlaB	100	3000579	carbapenem; penam	antibiotic inactivation	BlaB beta-lactamase
gb|WP_042649345|ARO_3002191|MOX-9__Gammaproteobacteria_	783.482	MOX-9	100	3002191	cephalosporin; penam; cephamycin	antibiotic inactivation	MOX beta-lactamase
gb|WP_059262723_1|ARO_3003887|ADC-81__Acinetobacter_baumannii_	709.523	ADC-81	90.98	3003887	cephalosporin	antibiotic inactivation	ADC beta-lactamase
gb|WP_059512353_1|ARO_3003204|TLA-3__Enterobacteriaceae_	627.091	TLA-3	100	3003204	cephalosporin; monobactam; fluoroquinolone antibiotic	antibiotic inactivation	TLA beta-lactamase
gb|WP_063857790_1|ARO_3003859|ADC-15__Acinetobacter_pittii_	729.939	ADC-44	94.26	3003876	cephalosporin	antibiotic inactivation	ADC beta-lactamase
gb|WP_063865147_1|ARO_3004105|TMB-1__Proteobacteria_	497.278	TMB-1	99.59	3004105	carbapenem; cephalosporin; cephamycin	antibiotic inactivation	TMB beta-lactamase
gb|WP_063964000_1|ARO_3004102|kamB__Streptoalloteichus_tenebrarius_	434.876	kamB	100	3004102	aminoglycoside antibiotic	antibiotic target alteration	16S rRNA methyltransferase (A1408)
gb|WP_063978071_1|ARO_3000862|sgm__Micromonospora_zionensis_	558.91	sgm	100	3000862	aminoglycoside antibiotic	antibiotic target alteration	16S rRNA methyltransferase (G1405)
gb|WP_065419574_1|ARO_3004110|MCR-2__Escherichia_coli_	1119.76	MCR-2	100	3004110	peptide antibiotic	antibiotic target alteration	MCR phosphoethanolamine transferase
gb|WP_102607457_1|ARO_3004361|sul4__uncultured_bacterium_	137.117	sul3	31.25	3000413	sulfone antibiotic; sulfonamide antibiotic	antibiotic target replacement	sulfonamide resistant sul
gb|YP_001245420_1|ARO_3000215|mecR1__Staphylococcus_aureus_subsp__aureus_JH9_	1200.65	mecR1	99.83	3000215	monobactam; carbapenem; cephalosporin; cephamycin; penam	antibiotic target replacement	methicillin resistant PBP2
gb|YP_001255356_1|ARO_3004146|cfrC__Clostridium_botulinum_A_str__ATCC_3502_	718.383	cfrC	100	3004146	streptogramin antibiotic; macrolide antibiotic; phenicol antibiotic; oxazolidinone antibiotic; lincosamide antibiotic	antibiotic target alteration	Cfr 23S ribosomal RNA methyltransferase
gb|YP_001315192_1|ARO_3000347|ErmA__Staphylococcus_aureus_subsp__aureus_JH1_	496.508	ErmA	100	3000347	lincosamide antibiotic; streptogramin antibiotic; macrolide antibiotic	antibiotic target alteration	Erm 23S ribosomal RNA methyltransferase
gb|YP_001816610_1|ARO_3000860|rmtB__Escherichia_coli_	514.612	rmtB	100	3000860	aminoglycoside antibiotic	antibiotic target alteration	16S rRNA methyltransferase (G1405)
gb|YP_002773985_1|ARO_3002815|clbB__Brevibacillus_brevis_NBRC_100599_	713.375	clbB	100	3002815	streptogramin antibiotic; macrolide antibiotic; lincosamide antibiotic; pleuromutilin antibiotic; oxazolidinone antibiotic; phenicol antibiotic	antibiotic target alteration	Cfr 23S ribosomal RNA methyltransferase
gb|YP_006965431_1|ARO_3002676|catB3__Enterobacter_cloacae_	427.557	catB3	98.1	3002676	phenicol antibiotic	antibiotic inactivation	chloramphenicol acetyltransferase (CAT)
gb|YP_007652797_1|ARO_3001205|determinant_of_bleomycin_resistance__Acinetobacter_baumannii_	251.136	BRP(MBL)	100	3001205	glycopeptide antibiotic	antibiotic inactivation	Bleomycin resistant protein
gb|YP_008997281_1|ARO_3002626|ANT(6)-Ia__Exiguobacterium_sp__S3-2_	585.104	ANT(6)-Ia	100	3002626	aminoglycoside antibiotic	antibiotic inactivation	ANT(6)
gb|YP_009062819_1|ARO_3002579|AAC(6_)-Ib8__Enterobacter_cloacae_	464.537	AAC(6-PRIME)-Ib8	100	3002579	aminoglycoside antibiotic	antibiotic inactivation	AAC(6-PRIME)
gb|YP_009077553_1|ARO_3002680|catB8__Salmonella_enterica_subsp__enterica_serovar_Typhi_	419.083	catB8	96.19	3002680	phenicol antibiotic	antibiotic inactivation	chloramphenicol acetyltransferase (CAT)
gb|YP_009081591_1|ARO_3002613|aadA13__Pseudomonas_aeruginosa_	535.028	aadA13	99.62	3002613	aminoglycoside antibiotic	antibiotic inactivation	ANT(3-DPRIME)
gb|YP_355256_1|ARO_3004291|Rhodobacter_sphaeroides_ampC_beta-lactamase__Rhodobacter_sphaeroides_2_4_1_	766.148	Rhodobacter sphaeroides ampC beta-lactamase	100	3004291	cephalosporin; penam	antibiotic inactivation	ampC-type beta-lactamase
GBKLELHK_110052_Beta-lactamase_enzyme_family_protein	43.1282	ROB-1	27.68	3002995	cephalosporin; penam	antibiotic inactivation	ROB beta-lactamase
GFACLEIM_43554_Chloramphenicol_acetyltransferase	94.3597	CatU	42.86	3003983	phenicol antibiotic	antibiotic inactivation	chloramphenicol acetyltransferase (CAT)
GIFBFKCJ_105193_Chloramphenicol_acetyltransferase	130.954	CatU	38.99	3003983	phenicol antibiotic	antibiotic inactivation	chloramphenicol acetyltransferase (CAT)
GIFBFKCJ_15891_Streptogramin_A_acetyltransferase	186.422	vatF	46.86	3003744	streptogramin antibiotic	antibiotic inactivation	streptogramin vat acetyltransferase
GIFBFKCJ_23498_Chloramphenicol_acetyltransferase	261.151	cat	56.46	3002670	phenicol antibiotic	antibiotic inactivation	chloramphenicol acetyltransferase (CAT)
GIFBFKCJ_56337_Hydroxyacylglutathione_hydrolase_GloC	53.9138	LRA-12	24.48	3002511	cephalosporin; penam	antibiotic inactivation	subclass B3 LRA beta-lactamase
GIFBFKCJ_57728_Chloramphenicol_acetyltransferase	159.844	catQ	35.12	3002687	phenicol antibiotic	antibiotic inactivation	chloramphenicol acetyltransferase (CAT)
GIFBFKCJ_69234_Extended-spectrum_beta-lactamase_PER-1	317.39	cepA	51.53	3003559	cephalosporin	antibiotic inactivation	cepA beta-lactamase
GOANJOEC_05211_SPBc2_prophage-derived_aminoglycoside_N(3_)-acetyltransferase-like_protein_YokD	352.443	AAC(3)-IIa	99.44	3002533	aminoglycoside antibiotic	antibiotic inactivation	AAC(3)
GOANJOEC_110670_Chloramphenicol_acetyltransferase	168.318	catQ	39.13	3002687	phenicol antibiotic	antibiotic inactivation	chloramphenicol acetyltransferase (CAT)
GOANJOEC_111516_Chloramphenicol_acetyltransferase	204.527	catQ	45.32	3002687	phenicol antibiotic	antibiotic inactivation	chloramphenicol acetyltransferase (CAT)
GOANJOEC_114167_Chloramphenicol_acetyltransferase	176.792	cat	37.44	3002670	phenicol antibiotic	antibiotic inactivation	chloramphenicol acetyltransferase (CAT)
GOANJOEC_117191_Chloramphenicol_acetyltransferase	93.9745	plasmid-encoded cat (pp-cat)	27.18	3002689	phenicol antibiotic	antibiotic inactivation	chloramphenicol acetyltransferase (CAT)
GOANJOEC_132595_Beta-lactamase_1	328.561	BcI	58.37	3002877	cephalosporin; penam	antibiotic inactivation	Bc beta-lactamase
GOANJOEC_20310_rRNA_adenine_N-6-methyltransferase	360.918	ErmF	63.16	3000498	lincosamide antibiotic; streptogramin antibiotic; macrolide antibiotic	antibiotic target alteration	Erm 23S ribosomal RNA methyltransferase
GOANJOEC_29603_Hydroxyacylglutathione_hydrolase_GloC	56.225	PEDO-2	23.78	3003714	carbapenem	antibiotic inactivation	subclass B3 PEDO beta-lactamase
GOANJOEC_34981_Beta-lactamase_enzyme_family_protein	47.3654	class A Rhodopseudomonas capsulata beta-lactamase	28.57	3003563	penam	antibiotic inactivation	class A Rhodopseudomonas genus beta-lactamases
GOANJOEC_44571_Metallo-beta-lactamase_type_2	50.8322	cphA4	29.03	3003100	carbapenem	antibiotic inactivation	CphA beta-lactamase
GOANJOEC_47901_Virginiamycin_A_acetyltransferase	185.652	vatF	46.34	3003744	streptogramin antibiotic	antibiotic inactivation	streptogramin vat acetyltransferase
GOANJOEC_66311_Beta-lactamase_enzyme_family_protein	47.7506	LRA-5	28.87	3002483	cephalosporin; penam	antibiotic inactivation	class A LRA beta-lactamase
GOANJOEC_78254_SPBc2_prophage-derived_aminoglycoside_N(3_)-acetyltransferase-like_protein_YokD	101.293	AAC(3)-IXa	27.61	3002543	aminoglycoside antibiotic	antibiotic inactivation	AAC(3)
GOANJOEC_84567_Chloramphenicol_acetyltransferase_2	181.8	CatU	39.81	3003983	phenicol antibiotic	antibiotic inactivation	chloramphenicol acetyltransferase (CAT)
GOANJOEC_87719_SPBc2_prophage-derived_aminoglycoside_N(3_)-acetyltransferase-like_protein_YokD	91.2781	AAC(3)-Xa	25.83	3002544	aminoglycoside antibiotic	antibiotic inactivation	AAC(3)
GOANJOEC_94133_Tetracycline_resistance_protein_TetO	867.84	tetW	92.27	3000194	tetracycline antibiotic	antibiotic target protection	tetracycline-resistant ribosomal protection protein
GPNEGIEL_154881_Extended-spectrum_beta-lactamase_PER-1	106.301	CblA-1	74.63	3002999	cephalosporin	antibiotic inactivation	CblA beta-lactamase
GPNEGIEL_172317_Extended-spectrum_beta-lactamase_PER-1	102.449	cepA	41.72	3003559	cephalosporin	antibiotic inactivation	cepA beta-lactamase
GPNEGIEL_188156_Chloramphenicol_acetyltransferase_3	87.0409	catIII	25.6	3002685	phenicol antibiotic	antibiotic inactivation	chloramphenicol acetyltransferase (CAT)
GPNEGIEL_243917_Chloramphenicol_acetyltransferase	125.946	catB10	59	3003110	phenicol antibiotic	antibiotic inactivation	chloramphenicol acetyltransferase (CAT)
GPNEGIEL_255556_Hydroxyacylglutathione_hydrolase_GloC	51.9878	PEDO-2	22.38	3003714	carbapenem	antibiotic inactivation	subclass B3 PEDO beta-lactamase
GPNEGIEL_257047_Extended-spectrum_beta-lactamase_PER-1	59.3066	CblA-1	39.08	3002999	cephalosporin	antibiotic inactivation	CblA beta-lactamase
GPNEGIEL_280004_Galactoside_O-acetyltransferase	65.0846	catB2	43.53	3002675	phenicol antibiotic	antibiotic inactivation	chloramphenicol acetyltransferase (CAT)
HGBNFNHA_103041_Beta-lactamase_FAR-1	73.559	LRA-5	24.07	3002483	cephalosporin; penam	antibiotic inactivation	class A LRA beta-lactamase
HGBNFNHA_205182_Extended-spectrum_beta-lactamase_PER-1	218.779	TLA-1	37.72	3003202	cephalosporin; monobactam; fluoroquinolone antibiotic	antibiotic inactivation	TLA beta-lactamase
HGBNFNHA_30701_Streptogramin_A_acetyltransferase	125.561	vatF	50.79	3003744	streptogramin antibiotic	antibiotic inactivation	streptogramin vat acetyltransferase
HGBNFNHA_59537_Hydroxyacylglutathione_hydrolase_GloC	53.9138	LRA-12	27.34	3002511	cephalosporin; penam	antibiotic inactivation	subclass B3 LRA beta-lactamase
HLBLLLFN_118654_Chloramphenicol_acetyltransferase_3	107.842	catIII	30.1	3002685	phenicol antibiotic	antibiotic inactivation	chloramphenicol acetyltransferase (CAT)
HLBLLLFN_82303_Chloramphenicol_acetyltransferase_3	176.792	catB	36.53	3002674	phenicol antibiotic	antibiotic inactivation	chloramphenicol acetyltransferase (CAT)
HOAHHIAM_03513_hypothetical_protein	120.553	AAC(3)-IIa	98.21	3002533	aminoglycoside antibiotic	antibiotic inactivation	AAC(3)
HOAHHIAM_06883_Chloramphenicol_acetyltransferase	119.783	plasmid-encoded cat (pp-cat)	30.54	3002689	phenicol antibiotic	antibiotic inactivation	chloramphenicol acetyltransferase (CAT)
HOAHHIAM_09564_Beta-lactamase_enzyme_family_protein	47.7506	LRA-5	28.02	3002483	cephalosporin; penam	antibiotic inactivation	class A LRA beta-lactamase
HOAHHIAM_108240_Carbapenem-hydrolyzing_beta-lactamase_Sme-1	56.9954	SME-5	23.65	3002383	carbapenem	antibiotic inactivation	SME beta-lactamase
HOAHHIAM_120357_SPBc2_prophage-derived_aminoglycoside_N(3_)-acetyltransferase-like_protein_YokD	85.1149	AAC(3)-Xa	25	3002544	aminoglycoside antibiotic	antibiotic inactivation	AAC(3)
HOAHHIAM_125929_Acetyltransferase_(GNAT)_family_protein	167.933	AAC(6-PRIME)-Iih	47.88	3002590	aminoglycoside antibiotic	antibiotic inactivation	AAC(6-PRIME)
HOAHHIAM_127965_KDP_operon_transcriptional_regulatory_protein_KdpE	414.846	kdpE	94.55	3003841	aminoglycoside antibiotic	antibiotic efflux	kdpDE
HOAHHIAM_131086_Aminoglycoside_3_-phosphotransferase	97.4413	APH(3-PRIME)-IIb	33.33	3002645	aminoglycoside antibiotic	antibiotic inactivation	APH(3-PRIME)
HOAHHIAM_132752_Chloramphenicol_acetyltransferase_2	114.775	catII	27.45	3002684	phenicol antibiotic	antibiotic inactivation	chloramphenicol acetyltransferase (CAT)
HOAHHIAM_136569_Streptogramin_A_acetyltransferase	192.971	vatB	47.55	3002841	streptogramin antibiotic	antibiotic inactivation	streptogramin vat acetyltransferase
HOAHHIAM_13969_Streptogramin_A_acetyltransferase	201.83	vatF	49.04	3003744	streptogramin antibiotic	antibiotic inactivation	streptogramin vat acetyltransferase
HOAHHIAM_141725_SPBc2_prophage-derived_aminoglycoside_N(3_)-acetyltransferase-like_protein_YokD	73.9442	AAC(3)-IXa	29.76	3002543	aminoglycoside antibiotic	antibiotic inactivation	AAC(3)
HOAHHIAM_141769_Beta-lactamase	68.1662	OKP-A-1	26.94	3002418	cephalosporin; penam	antibiotic inactivation	OKP beta-lactamase
HOAHHIAM_149298_Chloramphenicol_acetyltransferase_3	111.694	catIII	31.82	3002685	phenicol antibiotic	antibiotic inactivation	chloramphenicol acetyltransferase (CAT)
HOAHHIAM_151509_Beta-lactamase_enzyme_family_protein	50.0618	ROB-1	27.11	3002995	cephalosporin; penam	antibiotic inactivation	ROB beta-lactamase
HOAHHIAM_157203_SPBc2_prophage-derived_aminoglycoside_N(3_)-acetyltransferase-like_protein_YokD	74.3294	AAC(3)-IV	27.88	3002539	aminoglycoside antibiotic	antibiotic inactivation	AAC(3)
HOAHHIAM_164883_Extended-spectrum_beta-lactamase_PER-1	309.686	cepA	51.47	3003559	cephalosporin	antibiotic inactivation	cepA beta-lactamase
HOAHHIAM_177325_Beta-lactamase_enzyme_family_protein	40.4318	SHV-51	30.77	3001108	carbapenem; cephalosporin; penam	antibiotic inactivation	SHV beta-lactamase
HOAHHIAM_28035_Hydroxyacylglutathione_hydrolase_GloC	45.4394	PEDO-1	27.46	3003670	carbapenem	antibiotic inactivation	subclass B3 PEDO beta-lactamase
HOAHHIAM_30687_Chloramphenicol_acetyltransferase_3	83.9593	cat	29	3002670	phenicol antibiotic	antibiotic inactivation	chloramphenicol acetyltransferase (CAT)
HOAHHIAM_33110_Hydroxyacylglutathione_hydrolase_GloC	55.8398	PEDO-1	27.36	3003670	carbapenem	antibiotic inactivation	subclass B3 PEDO beta-lactamase
HOAHHIAM_36748_Metallo-beta-lactamase_L1_type_3	122.479	PEDO-2	33.79	3003714	carbapenem	antibiotic inactivation	subclass B3 PEDO beta-lactamase
HOAHHIAM_39064_Chloramphenicol_acetyltransferase_2	79.7221	catIII	26.6	3002685	phenicol antibiotic	antibiotic inactivation	chloramphenicol acetyltransferase (CAT)
HOAHHIAM_39395_Chloramphenicol_acetyltransferase_2	105.145	catD	31.4	3002682	phenicol antibiotic	antibiotic inactivation	chloramphenicol acetyltransferase (CAT)
HOAHHIAM_46836_Streptogramin_A_acetyltransferase	184.111	vatF	44.33	3003744	streptogramin antibiotic	antibiotic inactivation	streptogramin vat acetyltransferase
HOAHHIAM_52767_Extended-spectrum_beta-lactamase_PER-1	227.639	CblA-1	42.16	3002999	cephalosporin	antibiotic inactivation	CblA beta-lactamase
HOAHHIAM_56279_Chloramphenicol_acetyltransferase	77.411	cat	25.81	3002670	phenicol antibiotic	antibiotic inactivation	chloramphenicol acetyltransferase (CAT)
HOAHHIAM_58878_Virginiamycin_A_acetyltransferase	197.593	vatF	50.74	3003744	streptogramin antibiotic	antibiotic inactivation	streptogramin vat acetyltransferase
HOAHHIAM_60997_SPBc2_prophage-derived_aminoglycoside_N(3_)-acetyltransferase-like_protein_YokD	88.1965	AAC(3)-Xa	28.24	3002544	aminoglycoside antibiotic	antibiotic inactivation	AAC(3)
HOAHHIAM_64638_Beta-lactamase_TEM	53.1434	TEM-178	32.16	3001043	cephalosporin; monobactam; penem; penam	antibiotic inactivation	TEM beta-lactamase
HOAHHIAM_65127_Carbapenem-hydrolyzing_beta-lactamase_Sme-1	56.225	ROB-1	26.05	3002995	cephalosporin; penam	antibiotic inactivation	ROB beta-lactamase
HOAHHIAM_81961_Virginiamycin_A_acetyltransferase	192.971	vatF	48.29	3003744	streptogramin antibiotic	antibiotic inactivation	streptogramin vat acetyltransferase
HOAHHIAM_92609_Isoleucine--tRNA_ligase	2264.57	Bifidobacterium ileS conferring resistance to mupirocin	98.82	3003730	mupirocin	antibiotic target alteration	antibiotic resistant isoleucyl-tRNA synthetase (ileS)
HOAHHIAM_92880_Beta-lactamase_3	49.2914	ROB-1	25.98	3002995	cephalosporin; penam	antibiotic inactivation	ROB beta-lactamase
IFAENGEE_102407_Beta-lactamase	58.151	blaF	26.67	3003562	penam	antibiotic inactivation	blaF family beta-lactamase
IFAENGEE_107932_Beta-lactamase_PSE-1	49.6766	CARB-2	22.82	3002241	penam	antibiotic inactivation	CARB beta-lactamase
IFAENGEE_26412_Dihydropteroate_synthase	511.916	sul2	97.05	3000412	sulfone antibiotic; sulfonamide antibiotic	antibiotic target replacement	sulfonamide resistant sul
IFAENGEE_27893_Chloramphenicol_acetyltransferase	131.724	catQ	32.67	3002687	phenicol antibiotic	antibiotic inactivation	chloramphenicol acetyltransferase (CAT)
IFAENGEE_54249_SPBc2_prophage-derived_aminoglycoside_N(3_)-acetyltransferase-like_protein_YokD	431.409	AAC(3)-IV	100	3002539	aminoglycoside antibiotic	antibiotic inactivation	AAC(3)
IFAENGEE_54252_SPBc2_prophage-derived_aminoglycoside_N(3_)-acetyltransferase-like_protein_YokD	76.2554	AAC(3)-VIIIa	39.67	3002542	aminoglycoside antibiotic	antibiotic inactivation	AAC(3)
IFAENGEE_56907_Extended-spectrum_beta-lactamase_PER-1	241.506	CblA-1	41.84	3002999	cephalosporin	antibiotic inactivation	CblA beta-lactamase
IFAENGEE_57838_Beta-lactamase_Toho-1	351.288	CTX-M-93	98.84	3001953	cephalosporin	antibiotic inactivation	CTX-M beta-lactamase
IFAENGEE_61716_Hydroxyacylglutathione_hydrolase	45.0542	HMB-1	23.89	3004092	carbapenem	antibiotic inactivation	HMB beta-lactamase
IFAENGEE_61766_Chloramphenicol_acetyltransferase	409.453	cat-TC	98.05	3002671	phenicol antibiotic	antibiotic inactivation	chloramphenicol acetyltransferase (CAT)
IFAENGEE_68516_Beta-lactamase_enzyme_family_protein	35.039	TLA-1	20.73	3003202	cephalosporin; monobactam; fluoroquinolone antibiotic	antibiotic inactivation	TLA beta-lactamase
IFAENGEE_70528_Metallo-beta-lactamase_L1_type_3	102.449	BJP-1	30.15	3000856	carbapenem	antibiotic inactivation	BJP beta-lactamase
IFAENGEE_80111_Imipenem-hydrolyzing_beta-lactamase	51.2174	IMI-3	28.68	3001860	carbapenem	antibiotic inactivation	IMI beta-lactamase
IFAENGEE_95201_Chloramphenicol_acetyltransferase	193.356	CatU	42.38	3003983	phenicol antibiotic	antibiotic inactivation	chloramphenicol acetyltransferase (CAT)
IJMNCMHO_06442_SPBc2_prophage-derived_aminoglycoside_N(3_)-acetyltransferase-like_protein_YokD	98.5969	AAC(3)-VIIIa	27.95	3002542	aminoglycoside antibiotic	antibiotic inactivation	AAC(3)
IJMNCMHO_08454_Chloramphenicol_acetyltransferase	122.479	CatU	32.55	3003983	phenicol antibiotic	antibiotic inactivation	chloramphenicol acetyltransferase (CAT)
IJMNCMHO_105501_Beta-lactamase_OXA-10	513.072	OXA-347	95.52	3001777	cephalosporin; penam	antibiotic inactivation	OXA beta-lactamase
IJMNCMHO_106944_Streptogramin_A_acetyltransferase	107.842	vatF	30.88	3003744	streptogramin antibiotic	antibiotic inactivation	streptogramin vat acetyltransferase
IJMNCMHO_153369_SPBc2_prophage-derived_aminoglycoside_N(3_)-acetyltransferase-like_protein_YokD	88.5817	AAC(3)-Xa	25.97	3002544	aminoglycoside antibiotic	antibiotic inactivation	AAC(3)
IJMNCMHO_155392_Chloramphenicol_acetyltransferase	92.4337	plasmid-encoded cat (pp-cat)	67.86	3002689	phenicol antibiotic	antibiotic inactivation	chloramphenicol acetyltransferase (CAT)
IJMNCMHO_174463_Hydroxyacylglutathione_hydrolase_GloC	50.0618	PEDO-1	29.8	3003670	carbapenem	antibiotic inactivation	subclass B3 PEDO beta-lactamase
IJMNCMHO_208879_Tetracycline_resistance_protein_TetO	1025.77	tet32	75.35	3000196	tetracycline antibiotic	antibiotic target protection	tetracycline-resistant ribosomal protection protein
IJMNCMHO_210792_Beta-lactamase	218.779	CfxA4	100	3003005	cephamycin	antibiotic inactivation	CfxA beta-lactamase
JBBPPJAN_07050_Hydroxyacylglutathione_hydrolase_GloC	76.6406	PEDO-2	36.8	3003714	carbapenem	antibiotic inactivation	subclass B3 PEDO beta-lactamase
JBBPPJAN_07638_Beta-lactamase_enzyme_family_protein	41.5874	KPC-14	29.2	3002324	carbapenem; monobactam; cephalosporin; penam	antibiotic inactivation	KPC beta-lactamase
JBBPPJAN_100955_Chloramphenicol_acetyltransferase_3	181.03	CatU	41.06	3003983	phenicol antibiotic	antibiotic inactivation	chloramphenicol acetyltransferase (CAT)
JBBPPJAN_125163_Virginiamycin_A_acetyltransferase	184.111	vatF	53.51	3003744	streptogramin antibiotic	antibiotic inactivation	streptogramin vat acetyltransferase
JBBPPJAN_125447_Chloramphenicol_acetyltransferase	138.272	catB3	44.24	3002676	phenicol antibiotic	antibiotic inactivation	chloramphenicol acetyltransferase (CAT)
JBBPPJAN_148101_Chloramphenicol_acetyltransferase_3	100.523	catIII	30.39	3002685	phenicol antibiotic	antibiotic inactivation	chloramphenicol acetyltransferase (CAT)
JBBPPJAN_156137_Extended-spectrum_beta-lactamase_PER-1	225.713	CfxA6	87.9	3003097	cephamycin	antibiotic inactivation	CfxA beta-lactamase
JBBPPJAN_172807_Beta-lactamase_TEM	373.244	TEM-93	98.9	3000960	cephalosporin; monobactam; penem; penam	antibiotic inactivation	TEM beta-lactamase
JBBPPJAN_175035_Chloramphenicol_acetyltransferase_2	181.8	catII	49.37	3002684	phenicol antibiotic	antibiotic inactivation	chloramphenicol acetyltransferase (CAT)
JBBPPJAN_193570_Beta-lactamase_enzyme_family_protein	46.595	TLA-3	26.83	3003204	cephalosporin; monobactam; fluoroquinolone antibiotic	antibiotic inactivation	TLA beta-lactamase
JBBPPJAN_199963_Aminoglycoside_3_-phosphotransferase	134.035	APH(3-PRIME)-IIc	28.29	3002646	aminoglycoside antibiotic	antibiotic inactivation	APH(3-PRIME)
JBBPPJAN_201352_Acetyltransferase_(GNAT)_family_protein	291.967	AAC(6-PRIME)-Ii	71.82	3002556	aminoglycoside antibiotic	antibiotic inactivation	AAC(6-PRIME)
JBBPPJAN_206078_Metallo-beta-lactamase_type_2	66.2402	Bla2	25.12	3004189	carbapenem; cephalosporin; penam	antibiotic inactivation	subclass B1 Bacillus anthracis Bla beta-lactamase
JBBPPJAN_207916_Beta-lactamase_1	48.1358	OKP-B-11	30.17	3002444	cephalosporin; penam	antibiotic inactivation	OKP beta-lactamase
JBBPPJAN_20969_Hydroxyacylglutathione_hydrolase_GloC	57.3806	GOB-18	27.74	3004213	carbapenem; cephalosporin; penam	antibiotic inactivation	GOB beta-lactamase
JBBPPJAN_215726_Aminoglycoside_3_-phosphotransferase	84.7297	APH(3-PRIME)-Va	32.42	3002649	aminoglycoside antibiotic	antibiotic inactivation	APH(3-PRIME)
JBBPPJAN_23513_Chloramphenicol_acetyltransferase_2	122.865	catII	31.88	3002684	phenicol antibiotic	antibiotic inactivation	chloramphenicol acetyltransferase (CAT)
JBBPPJAN_26063_Beta-lactamase_AST-1	56.225	blaF	30.57	3003562	penam	antibiotic inactivation	blaF family beta-lactamase
JBBPPJAN_31628_Putative_metallo-hydrolase_YycJ	43.1282	LRA-2	35.09	3002485	cephalosporin; penam	antibiotic inactivation	subclass B3 LRA beta-lactamase
JBBPPJAN_46826_Streptogramin_A_acetyltransferase	196.438	vatF	47.37	3003744	streptogramin antibiotic	antibiotic inactivation	streptogramin vat acetyltransferase
JBBPPJAN_53354_Beta-lactamase	68.5514	EXO-1	27.43	3003564	penam	antibiotic inactivation	EXO beta-lactamase
JBBPPJAN_55591_Streptogramin_A_acetyltransferase	195.667	vatF	51.01	3003744	streptogramin antibiotic	antibiotic inactivation	streptogramin vat acetyltransferase
JBBPPJAN_61485_Aminoglycoside_3_-phosphotransferase	154.451	APH(3-PRIME)-IIIa	37.4	3002647	aminoglycoside antibiotic	antibiotic inactivation	APH(3-PRIME)
JBBPPJAN_62930_Chloramphenicol_acetyltransferase	95.1301	plasmid-encoded cat (pp-cat)	29.65	3002689	phenicol antibiotic	antibiotic inactivation	chloramphenicol acetyltransferase (CAT)
JBBPPJAN_66711_putative_metallo-hydrolase	62.003	LRA-12	27.27	3002511	cephalosporin; penam	antibiotic inactivation	subclass B3 LRA beta-lactamase
JBBPPJAN_69278_Beta-lactamase_enzyme_family_protein	50.447	y56 beta-lactamase	30.64	3003558	cephalosporin; penam	antibiotic inactivation	BlaA beta-lactamase
JBBPPJAN_82223_Hydroxyacylglutathione_hydrolase_GloC	75.485	BJP-1	31.16	3000856	carbapenem	antibiotic inactivation	BJP beta-lactamase
JBBPPJAN_82525_rRNA_methyltransferase	420.624	ErmX	92.69	3000596	lincosamide antibiotic; streptogramin antibiotic; macrolide antibiotic	antibiotic target alteration	Erm 23S ribosomal RNA methyltransferase
JBBPPJAN_85763_Chloramphenicol_acetyltransferase	91.2781	catQ	29.81	3002687	phenicol antibiotic	antibiotic inactivation	chloramphenicol acetyltransferase (CAT)
JBBPPJAN_91244_Beta-lactamase_enzyme_family_protein	37.3502	GES-4	26.03	3002333	carbapenem; cephalosporin; penam	antibiotic inactivation	GES beta-lactamase
JBBPPJAN_99025_Aminoglycoside_3_-phosphotransferase	84.3445	APH(3-PRIME)-Vc	29.92	3002651	aminoglycoside antibiotic	antibiotic inactivation	APH(3-PRIME)
JBKIOBKI_114016_Beta-lactamase_SHV-2	73.9442	OKP-A-1	28.45	3002418	cephalosporin; penam	antibiotic inactivation	OKP beta-lactamase
JBKIOBKI_119144_Chloramphenicol_acetyltransferase	212.231	catQ	43.26	3002687	phenicol antibiotic	antibiotic inactivation	chloramphenicol acetyltransferase (CAT)
JBKIOBKI_119552_Chloramphenicol_acetyltransferase	163.696	catQ	35.61	3002687	phenicol antibiotic	antibiotic inactivation	chloramphenicol acetyltransferase (CAT)
JBKIOBKI_128375_Chloramphenicol_acetyltransferase	97.4413	cat	28.43	3002670	phenicol antibiotic	antibiotic inactivation	chloramphenicol acetyltransferase (CAT)
JBKIOBKI_130959_Chloramphenicol_acetyltransferase	371.318	catD	83.57	3002682	phenicol antibiotic	antibiotic inactivation	chloramphenicol acetyltransferase (CAT)
JBKIOBKI_134762_Beta-lactamase_enzyme_family_protein	48.9062	TLA-1	26.7	3003202	cephalosporin; monobactam; fluoroquinolone antibiotic	antibiotic inactivation	TLA beta-lactamase
JBKIOBKI_137994_SPBc2_prophage-derived_aminoglycoside_N(3_)-acetyltransferase-like_protein_YokD	75.8702	AAC(3)-Xa	29.41	3002544	aminoglycoside antibiotic	antibiotic inactivation	AAC(3)
JBKIOBKI_154447_Extended-spectrum_beta-lactamase_PER-1	156.377	cepA	82.35	3003559	cephalosporin	antibiotic inactivation	cepA beta-lactamase
JBKIOBKI_162349_Aminoglycoside_3_-phosphotransferase	99.3673	APH(3-PRIME)-IVa	30.19	3002648	aminoglycoside antibiotic	antibiotic inactivation	APH(3-PRIME)
JBKIOBKI_168662_SPBc2_prophage-derived_aminoglycoside_N(3_)-acetyltransferase-like_protein_YokD	77.0258	AAC(3)-Xa	28.18	3002544	aminoglycoside antibiotic	antibiotic inactivation	AAC(3)
JBKIOBKI_176965_SPBc2_prophage-derived_aminoglycoside_N(3_)-acetyltransferase-like_protein_YokD	54.299	AAC(3)-IXa	44.23	3002543	aminoglycoside antibiotic	antibiotic inactivation	AAC(3)
JBKIOBKI_180596_Metallo-beta-lactamase_L1_type_3	100.908	BJP-1	28.25	3000856	carbapenem	antibiotic inactivation	BJP beta-lactamase
JBKIOBKI_183542_Extended-spectrum_beta-lactamase_PER-1	124.02	CblA-1	60.78	3002999	cephalosporin	antibiotic inactivation	CblA beta-lactamase
JBKIOBKI_184188_Hydroxyacylglutathione_hydrolase_GloC	59.6918	LRA-19	34.04	3002513	cephalosporin; penam	antibiotic inactivation	subclass B3 LRA beta-lactamase
JBKIOBKI_212963_Hydroxyacylglutathione_hydrolase_GloC	61.6178	GOB-18	33.65	3004213	carbapenem; cephalosporin; penam	antibiotic inactivation	GOB beta-lactamase
JBKIOBKI_214702_Chloramphenicol_acetyltransferase	308.531	catS	87.2	3002688	phenicol antibiotic	antibiotic inactivation	chloramphenicol acetyltransferase (CAT)
JBKIOBKI_217978_Chloramphenicol_acetyltransferase_2	82.4185	catIII	26.7	3002685	phenicol antibiotic	antibiotic inactivation	chloramphenicol acetyltransferase (CAT)
JBKIOBKI_250775_SPBc2_prophage-derived_aminoglycoside_N(3_)-acetyltransferase-like_protein_YokD	87.4261	AAC(3)-Xa	27.95	3002544	aminoglycoside antibiotic	antibiotic inactivation	AAC(3)
JBKIOBKI_26368_Hydroxyacylglutathione_hydrolase_GloC	56.9954	LRA-19	27.08	3002513	cephalosporin; penam	antibiotic inactivation	subclass B3 LRA beta-lactamase
JBKIOBKI_31887_SPBc2_prophage-derived_aminoglycoside_N(3_)-acetyltransferase-like_protein_YokD	152.14	AAC(3)-Xa	36.4	3002544	aminoglycoside antibiotic	antibiotic inactivation	AAC(3)
JBKIOBKI_47308_Beta-lactamase_enzyme_family_protein	38.5058	VEB-7	21.69	3002376	cephalosporin; monobactam	antibiotic inactivation	VEB beta-lactamase
JBKIOBKI_48228_Beta-lactamase_enzyme_family_protein	57.7658	LRA-5	25.33	3002483	cephalosporin; penam	antibiotic inactivation	class A LRA beta-lactamase
JBKIOBKI_49714_Bifunctional_AAC_APH	816.224	AAC(6-PRIME)-Ie-APH(2-DPRIME)-Ia	82.05	3002597	aminoglycoside antibiotic	antibiotic inactivation	APH(2-DPRIME); AAC(6-PRIME)
JBKIOBKI_58510_Metallo-beta-lactamase_L1_type_3	115.931	PEDO-2	31.9	3003714	carbapenem	antibiotic inactivation	subclass B3 PEDO beta-lactamase
JBKIOBKI_58563_Chloramphenicol_acetyltransferase	439.113	catQ	94.06	3002687	phenicol antibiotic	antibiotic inactivation	chloramphenicol acetyltransferase (CAT)
JBKIOBKI_86358_Extended-spectrum_beta-lactamase_PER-1	329.717	cepA	55.83	3003559	cephalosporin	antibiotic inactivation	cepA beta-lactamase
JBKIOBKI_94436_Metallo-beta-lactamase_superfamily_protein	44.669	cphA7	25.1	3003103	carbapenem	antibiotic inactivation	CphA beta-lactamase
JCBDGDGC_136058_Chloramphenicol_acetyltransferase	254.218	cat	55.5	3002670	phenicol antibiotic	antibiotic inactivation	chloramphenicol acetyltransferase (CAT)
JCBDGDGC_18773_Chloramphenicol_acetyltransferase	97.0561	catQ	38.46	3002687	phenicol antibiotic	antibiotic inactivation	chloramphenicol acetyltransferase (CAT)
JCBDGDGC_57622_Extended-spectrum_beta-lactamase_PER-1	338.191	cepA	53.51	3003559	cephalosporin	antibiotic inactivation	cepA beta-lactamase
JCBDGDGC_65307_SPBc2_prophage-derived_aminoglycoside_N(3_)-acetyltransferase-like_protein_YokD	88.5817	AAC(3)-Xa	25.27	3002544	aminoglycoside antibiotic	antibiotic inactivation	AAC(3)
JFDJPALD_03529_Chloramphenicol_acetyltransferase_3	175.637	CatU	35.68	3003983	phenicol antibiotic	antibiotic inactivation	chloramphenicol acetyltransferase (CAT)
JFDJPALD_110940_Chloramphenicol_acetyltransferase	234.958	catP	51.18	3002686	phenicol antibiotic	antibiotic inactivation	chloramphenicol acetyltransferase (CAT)
JFDJPALD_118419_Hydroxyacylglutathione_hydrolase	46.9802	PEDO-3	24.39	3003715	carbapenem	antibiotic inactivation	subclass B1 PEDO beta-lactamase
JFDJPALD_11904_Extended-spectrum_beta-lactamase_PER-1	69.707	CblA-1	23.74	3002999	cephalosporin	antibiotic inactivation	CblA beta-lactamase
JFDJPALD_136141_Hydroxyacylglutathione_hydrolase_GloC	56.6102	BJP-1	29.91	3000856	carbapenem	antibiotic inactivation	BJP beta-lactamase
JFDJPALD_140013_Virginiamycin_A_acetyltransferase	199.904	vatF	52.71	3003744	streptogramin antibiotic	antibiotic inactivation	streptogramin vat acetyltransferase
JFDJPALD_140798_Hydroxyacylglutathione_hydrolase_GloC	48.9062	PEDO-2	26.21	3003714	carbapenem	antibiotic inactivation	subclass B3 PEDO beta-lactamase
JFDJPALD_141321_Virginiamycin_A_acetyltransferase	200.29	vatF	49.76	3003744	streptogramin antibiotic	antibiotic inactivation	streptogramin vat acetyltransferase
JFDJPALD_19376_Hydroxyacylglutathione_hydrolase_GloC	59.6918	PEDO-2	29.37	3003714	carbapenem	antibiotic inactivation	subclass B3 PEDO beta-lactamase
JFDJPALD_24967_Hydroxyacylglutathione_hydrolase	44.669	KHM-1	22.67	3000847	carbapenem; cephalosporin; cephamycin; penem; penam	antibiotic inactivation	KHM beta-latamase
JFDJPALD_25669_Virginiamycin_A_acetyltransferase	194.126	vatF	50.25	3003744	streptogramin antibiotic	antibiotic inactivation	streptogramin vat acetyltransferase
JFDJPALD_26326_Chloramphenicol_acetyltransferase_3	186.808	catQ	38.54	3002687	phenicol antibiotic	antibiotic inactivation	chloramphenicol acetyltransferase (CAT)
JFDJPALD_28428_Chloramphenicol_acetyltransferase	266.544	cat	57.97	3002670	phenicol antibiotic	antibiotic inactivation	chloramphenicol acetyltransferase (CAT)
JFDJPALD_34983_Virginiamycin_A_acetyltransferase	184.496	vatF	47.8	3003744	streptogramin antibiotic	antibiotic inactivation	streptogramin vat acetyltransferase
JFDJPALD_35000_Metallo-beta-lactamase_L1_type_3	116.316	GOB-1	30.92	3000850	carbapenem; cephalosporin; penam	antibiotic inactivation	GOB beta-lactamase
JFDJPALD_49971_Beta-lactamase_enzyme_family_protein	50.0618	Sed-1	26	3003561	cephalosporin; penam	antibiotic inactivation	Sed beta-lactamase
JFDJPALD_63448_Hydroxyacylglutathione_hydrolase	47.3654	PEDO-3	22.46	3003715	carbapenem	antibiotic inactivation	subclass B1 PEDO beta-lactamase
JFDJPALD_72638_SPBc2_prophage-derived_aminoglycoside_N(3_)-acetyltransferase-like_protein_YokD	83.1889	AAC(3)-IV	27.53	3002539	aminoglycoside antibiotic	antibiotic inactivation	AAC(3)
JFDJPALD_83444_Hydroxyacylglutathione_hydrolase	47.3654	PEDO-3	20.3	3003715	carbapenem	antibiotic inactivation	subclass B1 PEDO beta-lactamase
JFDJPALD_85419_Virginiamycin_A_acetyltransferase	201.06	vatF	50	3003744	streptogramin antibiotic	antibiotic inactivation	streptogramin vat acetyltransferase
JFDJPALD_95024_Chloramphenicol_acetyltransferase	214.542	catB	43.19	3002674	phenicol antibiotic	antibiotic inactivation	chloramphenicol acetyltransferase (CAT)
JHGOFBNI_15645_Virginiamycin_A_acetyltransferase	342.813	vatB	74.16	3002841	streptogramin antibiotic	antibiotic inactivation	streptogramin vat acetyltransferase
JHGOFBNI_36495_Bifunctional_AAC_APH	335.88	AAC(6-PRIME)-Ip	89.33	3002559	aminoglycoside antibiotic	antibiotic inactivation	AAC(6-PRIME)
JILLHFLG_09236_Virginiamycin_A_acetyltransferase	175.637	vatF	45.5	3003744	streptogramin antibiotic	antibiotic inactivation	streptogramin vat acetyltransferase
JILLHFLG_111601_Chloramphenicol_acetyltransferase	293.508	cat	63.29	3002670	phenicol antibiotic	antibiotic inactivation	chloramphenicol acetyltransferase (CAT)
JILLHFLG_11411_Beta-lactamase_enzyme_family_protein	45.0542	BEL-3	23.13	3002387	cephalosporin; monobactam; penam	antibiotic inactivation	BEL beta-lactamase
JILLHFLG_118036_Extended-spectrum_beta-lactamase_PER-1	315.849	cepA	55.02	3003559	cephalosporin	antibiotic inactivation	cepA beta-lactamase
JILLHFLG_123352_Aminoglycoside_3_-phosphotransferase	92.0485	APH(3-PRIME)-IIIa	59.46	3002647	aminoglycoside antibiotic	antibiotic inactivation	APH(3-PRIME)
JILLHFLG_136175_Aminoglycoside_3-N-acetyltransferase	64.3142	AAC(3)-Xa	30.64	3002544	aminoglycoside antibiotic	antibiotic inactivation	AAC(3)
JILLHFLG_144331_Extended-spectrum_beta-lactamase_PER-1	237.654	CblA-1	43.34	3002999	cephalosporin	antibiotic inactivation	CblA beta-lactamase
JILLHFLG_152050_Beta-lactamase_OXA-10	510.76	OXA-85	100	3001780	cephalosporin; penam	antibiotic inactivation	OXA beta-lactamase
JILLHFLG_214114_Hydroxyacylglutathione_hydrolase_GloC	51.2174	ESP-1	27.21	3003717	carbapenem	antibiotic inactivation	ESP beta-lactamase
JILLHFLG_232085_Hydroxyacylglutathione_hydrolase	46.9802	cphA7	22.92	3003103	carbapenem	antibiotic inactivation	CphA beta-lactamase
JILLHFLG_240863_Chloramphenicol_acetyltransferase_3	170.244	CatU	40.3	3003983	phenicol antibiotic	antibiotic inactivation	chloramphenicol acetyltransferase (CAT)
JILLHFLG_276568_Virginiamycin_A_acetyltransferase	184.111	vatF	46.83	3003744	streptogramin antibiotic	antibiotic inactivation	streptogramin vat acetyltransferase
JILLHFLG_70819_Streptogramin_A_acetyltransferase	174.096	vatF	51.72	3003744	streptogramin antibiotic	antibiotic inactivation	streptogramin vat acetyltransferase
JILLHFLG_81241_Metallo-beta-lactamase_L1_type_3	91.2781	BJP-1	30.6	3000856	carbapenem	antibiotic inactivation	BJP beta-lactamase
JKHBHBEC_02050_Tetracycline_resistance_protein_TetO	1117.45	tet32	82.76	3000196	tetracycline antibiotic	antibiotic target protection	tetracycline-resistant ribosomal protection protein
JKHBHBEC_04941_Metallo-beta-lactamase_superfamily_protein	46.595	cphA4	24.2	3003100	carbapenem	antibiotic inactivation	CphA beta-lactamase
JKHBHBEC_09076_Extended-spectrum_beta-lactamase_PER-1	110.923	LRA-5	37.2	3002483	cephalosporin; penam	antibiotic inactivation	class A LRA beta-lactamase
JKHBHBEC_09701_Hydroxyacylglutathione_hydrolase	50.0618	KHM-1	32	3000847	carbapenem; cephalosporin; cephamycin; penem; penam	antibiotic inactivation	KHM beta-latamase
JKHBHBEC_107651_Metallo-beta-lactamase_L1_type_3	104.76	BJP-1	29.29	3000856	carbapenem	antibiotic inactivation	BJP beta-lactamase
JKHBHBEC_108440_Chloramphenicol_acetyltransferase	150.214	CatU	35.35	3003983	phenicol antibiotic	antibiotic inactivation	chloramphenicol acetyltransferase (CAT)
JKHBHBEC_112903_Virginiamycin_A_acetyltransferase	192.971	vatF	47.12	3003744	streptogramin antibiotic	antibiotic inactivation	streptogramin vat acetyltransferase
JKHBHBEC_120056_SPBc2_prophage-derived_aminoglycoside_N(3_)-acetyltransferase-like_protein_YokD	109.768	AAC(3)-VIIIa	28.73	3002542	aminoglycoside antibiotic	antibiotic inactivation	AAC(3)
JKHBHBEC_126476_Acetyltransferase_(GNAT)_family_protein	185.267	AAC(6-PRIME)-Ii	52.57	3002556	aminoglycoside antibiotic	antibiotic inactivation	AAC(6-PRIME)
JKHBHBEC_129402_Beta-lactamase	97.0561	CTX-M-115	50.6	3001975	cephalosporin	antibiotic inactivation	CTX-M beta-lactamase
JKHBHBEC_135658_Streptogramin_A_acetyltransferase	206.838	vatB	45.37	3002841	streptogramin antibiotic	antibiotic inactivation	streptogramin vat acetyltransferase
JKHBHBEC_137784_Aminoglycoside_6-adenylyltransferase	509.99	ANT(6)-Ia	83.62	3002626	aminoglycoside antibiotic	antibiotic inactivation	ANT(6)
JKHBHBEC_138212_Metallo-beta-lactamase_type_2	68.5514	TUS-1	22.78	3000844	carbapenem; cephalosporin; cephamycin	antibiotic inactivation	TUS beta-lactamase
JKHBHBEC_141431_Hydroxyacylglutathione_hydrolase_GloC	72.0182	ESP-1	31.45	3003717	carbapenem	antibiotic inactivation	ESP beta-lactamase
JKHBHBEC_14191_Streptogramin_A_acetyltransferase	191.815	vatF	46.12	3003744	streptogramin antibiotic	antibiotic inactivation	streptogramin vat acetyltransferase
JKHBHBEC_146376_Streptomycin_3__-adenylyltransferase	239.58	ANT(9)-Ia	48.09	3002630	aminoglycoside antibiotic	antibiotic inactivation	ANT(9)
JKHBHBEC_149825_Chloramphenicol_acetyltransferase	94.3597	catD	31.79	3002682	phenicol antibiotic	antibiotic inactivation	chloramphenicol acetyltransferase (CAT)
JKHBHBEC_160898_rRNA_adenine_N-6-methyltransferase	395.586	ErmA	79.42	3000347	lincosamide antibiotic; streptogramin antibiotic; macrolide antibiotic	antibiotic target alteration	Erm 23S ribosomal RNA methyltransferase
JKHBHBEC_165869_Chloramphenicol_acetyltransferase	131.724	catQ	29.9	3002687	phenicol antibiotic	antibiotic inactivation	chloramphenicol acetyltransferase (CAT)
JKHBHBEC_167738_Beta-lactamase_AST-1	70.0922	TLA-2	26.01	3003203	cephalosporin; monobactam; fluoroquinolone antibiotic	antibiotic inactivation	TLA beta-lactamase
JKHBHBEC_176306_Beta-lactamase_OXA-18	514.612	OXA-9	91.29	3001404	cephalosporin; penam	antibiotic inactivation	OXA beta-lactamase
JKHBHBEC_177622_SPBc2_prophage-derived_aminoglycoside_N(3_)-acetyltransferase-like_protein_YokD	109.768	AAC(3)-IV	31.76	3002539	aminoglycoside antibiotic	antibiotic inactivation	AAC(3)
JKHBHBEC_186691_Hydroxyacylglutathione_hydrolase_GloC	50.8322	BJP-1	30.93	3000856	carbapenem	antibiotic inactivation	BJP beta-lactamase
JKHBHBEC_19012_putative_beta-lactamase_YbxI	186.037	OXA-55	38.84	3001813	cephalosporin; penam	antibiotic inactivation	OXA beta-lactamase
JKHBHBEC_192393_Hydroxyacylglutathione_hydrolase_GloC	65.0846	MSI-1	25.77	3003718	carbapenem	antibiotic inactivation	MSI beta-lactamase
JKHBHBEC_196876_SPBc2_prophage-derived_aminoglycoside_N(3_)-acetyltransferase-like_protein_YokD	98.9821	AAC(3)-IXa	32.07	3002543	aminoglycoside antibiotic	antibiotic inactivation	AAC(3)
JKHBHBEC_202787_putative_beta-lactamase_YbxI	156.762	OXA-209	37.45	3001809	cephalosporin; penam	antibiotic inactivation	OXA beta-lactamase
JKHBHBEC_220358_Hydroxyacylglutathione_hydrolase_GloC	65.0846	L1 beta-lactamase	30.95	3000582	cephalosporin	antibiotic inactivation	L1 family beta-lactamase
JKHBHBEC_229964_Beta-lactamase_enzyme_family_protein	47.3654	VEB-7	25.37	3002376	cephalosporin; monobactam	antibiotic inactivation	VEB beta-lactamase
JKHBHBEC_234896_Lincosamide_resistance_protein	298.901	lnuD	88.41	3002838	lincosamide antibiotic	antibiotic inactivation	lincosamide nucleotidyltransferase (LNU)
JKHBHBEC_238801_Hydroxyacylglutathione_hydrolase_GloC	68.1662	SPG-1	33.57	3003720	carbapenem	antibiotic inactivation	SPG beta-lacatamase
JKHBHBEC_248321_Hydroxyacylglutathione_hydrolase_GloC	53.1434	Rm3	23.53	3003894	carbapenem; cephalosporin; penam	antibiotic inactivation	Rm3 family beta-lactamase
JKHBHBEC_270421_Hydroxyacylglutathione_hydrolase_GloC	56.225	Bla2	28.09	3004189	carbapenem; cephalosporin; penam	antibiotic inactivation	subclass B1 Bacillus anthracis Bla beta-lactamase
JKHBHBEC_273088_Metallo-beta-lactamase_L1_type_3	70.4774	PEDO-2	31.48	3003714	carbapenem	antibiotic inactivation	subclass B3 PEDO beta-lactamase
JKHBHBEC_27935_Beta-lactamase_PSE-1	603.594	CARB-3	97.04	3002242	penam	antibiotic inactivation	CARB beta-lactamase
JKHBHBEC_28267_Chloramphenicol_acetyltransferase	160.999	catQ	35.32	3002687	phenicol antibiotic	antibiotic inactivation	chloramphenicol acetyltransferase (CAT)
JKHBHBEC_290851_SPBc2_prophage-derived_aminoglycoside_N(3_)-acetyltransferase-like_protein_YokD	90.5077	AAC(3)-IIa	37.21	3002533	aminoglycoside antibiotic	antibiotic inactivation	AAC(3)
JKHBHBEC_29946_Hydroxyacylglutathione_hydrolase_GloC	52.373	Rm3	23.79	3003894	carbapenem; cephalosporin; penam	antibiotic inactivation	Rm3 family beta-lactamase
JKHBHBEC_303260_Beta-lactamase_enzyme_family_protein	55.8398	VEB-2	28.45	3002371	cephalosporin; monobactam	antibiotic inactivation	VEB beta-lactamase
JKHBHBEC_304050_Aminoglycoside_3_-phosphotransferase	77.7962	APH(3-PRIME)-IIc	36.05	3002646	aminoglycoside antibiotic	antibiotic inactivation	APH(3-PRIME)
JKHBHBEC_308690_SPBc2_prophage-derived_aminoglycoside_N(3_)-acetyltransferase-like_protein_YokD	91.6633	AAC(3)-Xa	34.24	3002544	aminoglycoside antibiotic	antibiotic inactivation	AAC(3)
JKHBHBEC_332880_Chloramphenicol_acetyltransferase	139.813	catQ	88.89	3002687	phenicol antibiotic	antibiotic inactivation	chloramphenicol acetyltransferase (CAT)
JKHBHBEC_358441_Beta-lactamase_enzyme_family_protein	45.0542	blaF	24.89	3003562	penam	antibiotic inactivation	blaF family beta-lactamase
JKHBHBEC_362008_Metallo-beta-lactamase_L1_type_3	83.5741	PEDO-2	36.76	3003714	carbapenem	antibiotic inactivation	subclass B3 PEDO beta-lactamase
JKHBHBEC_362045_Beta-lactamase	50.8322	CTX-M-151	25.82	3002008	cephalosporin	antibiotic inactivation	CTX-M beta-lactamase
JKHBHBEC_363530_Metallo-beta-lactamase_L1_type_3	90.1225	PEDO-2	37.5	3003714	carbapenem	antibiotic inactivation	subclass B3 PEDO beta-lactamase
JKHBHBEC_371271_Beta-lactamase_enzyme_family_protein	57.7658	VEB-3	23.44	3002372	cephalosporin; monobactam	antibiotic inactivation	VEB beta-lactamase
JKHBHBEC_373970_Metallo-beta-lactamase_type_2	133.265	SPM-1	36.14	3003793	carbapenem	antibiotic inactivation	SPM beta-lactamase
JKHBHBEC_380296_Phosphotransferase_enzyme_family_protein	553.903	mphB	87.09	3000318	macrolide antibiotic	antibiotic inactivation	macrolide phosphotransferase (MPH)
JKHBHBEC_387540_Bifunctional_AAC_APH	309.301	AAC(6-PRIME)-Ie-APH(2-DPRIME)-Ia	81.72	3002597	aminoglycoside antibiotic	antibiotic inactivation	APH(2-DPRIME); AAC(6-PRIME)
JKHBHBEC_394725_Metallo-beta-lactamase_type_2	62.3882	IMP-45	25.59	3002236	carbapenem; cephalosporin; cephamycin; penem; penam	antibiotic inactivation	IMP beta-lactamase
JKHBHBEC_394936_Streptogramin_A_acetyltransferase	197.593	vatF	50	3003744	streptogramin antibiotic	antibiotic inactivation	streptogramin vat acetyltransferase
JKHBHBEC_421463_Metallo-beta-lactamase_type_2	74.7146	Bla2	25.23	3004189	carbapenem; cephalosporin; penam	antibiotic inactivation	subclass B1 Bacillus anthracis Bla beta-lactamase
JKHBHBEC_42985_Beta-lactamase_enzyme_family_protein	58.5362	TLA-1	24.03	3003202	cephalosporin; monobactam; fluoroquinolone antibiotic	antibiotic inactivation	TLA beta-lactamase
JKHBHBEC_433533_Metallo-beta-lactamase_superfamily_protein	49.2914	IND-5	30.89	3002261	carbapenem	antibiotic inactivation	IND beta-lactamase
JKHBHBEC_438066_Virginiamycin_A_acetyltransferase	180.259	vatF	42.79	3003744	streptogramin antibiotic	antibiotic inactivation	streptogramin vat acetyltransferase
JKHBHBEC_43852_Beta-lactamase	50.0618	blaF	22.45	3003562	penam	antibiotic inactivation	blaF family beta-lactamase
JKHBHBEC_444529_Beta-lactamase	60.4622	CblA-1	25.56	3002999	cephalosporin	antibiotic inactivation	CblA beta-lactamase
JKHBHBEC_468059_Chloramphenicol_acetyltransferase_2	105.916	catD	67.16	3002682	phenicol antibiotic	antibiotic inactivation	chloramphenicol acetyltransferase (CAT)
JKHBHBEC_480253_Beta-lactamase_enzyme_family_protein	48.521	SHV-123	21.65	3001170	carbapenem; cephalosporin; penam	antibiotic inactivation	SHV beta-lactamase
JKHBHBEC_481633_Beta-lactamase	49.6766	class A Rhodopseudomonas capsulata beta-lactamase	23.6	3003563	penam	antibiotic inactivation	class A Rhodopseudomonas genus beta-lactamases
JKHBHBEC_494066_Hydroxyacylglutathione_hydrolase_GloC	70.4774	PEDO-1	33.57	3003670	carbapenem	antibiotic inactivation	subclass B3 PEDO beta-lactamase
JKHBHBEC_497368_Streptomycin_3__-adenylyltransferase	558.525	aadA6	98.22	3002606	aminoglycoside antibiotic	antibiotic inactivation	ANT(3-DPRIME)
JKHBHBEC_501065_Metallo-beta-lactamase_L1_type_3	132.88	FEZ-1	31.37	3000606	carbapenem; cephalosporin; penam	antibiotic inactivation	FEZ beta-lactamase
JKHBHBEC_518508_Beta-lactamase_PSE-1	73.9442	CARB-12	24.44	3002250	penam	antibiotic inactivation	CARB beta-lactamase
JKHBHBEC_518934_Beta-lactamase_OXA-2	386.341	OXA-3	63.74	3001398	cephalosporin; penam	antibiotic inactivation	OXA beta-lactamase
JKHBHBEC_518985_Acetyltransferase_(GNAT)_family_protein	380.948	AAC(6-PRIME)-Iai	100	3002575	aminoglycoside antibiotic	antibiotic inactivation	AAC(6-PRIME)
JKHBHBEC_521743_Beta-lactamase_OXA-10	188.348	OXA-54	39.15	3001812	cephalosporin; penam	antibiotic inactivation	OXA beta-lactamase
JKHBHBEC_524123_Beta-lactamase_enzyme_family_protein	41.5874	VEB-3	30.93	3002372	cephalosporin; monobactam	antibiotic inactivation	VEB beta-lactamase
JKHBHBEC_52629_Beta-lactamase_enzyme_family_protein	41.2022	CfxA4	30.58	3003005	cephamycin	antibiotic inactivation	CfxA beta-lactamase
JKHBHBEC_531471_SPBc2_prophage-derived_aminoglycoside_N(3_)-acetyltransferase-like_protein_YokD	54.6842	AAC(3)-VIIa	34.23	3002541	aminoglycoside antibiotic	antibiotic inactivation	AAC(3)
JKHBHBEC_533171_Chloramphenicol_acetyltransferase	129.028	cat	56.6	3002670	phenicol antibiotic	antibiotic inactivation	chloramphenicol acetyltransferase (CAT)
JKHBHBEC_533399_Metallo-beta-lactamase_L1_type_3	110.538	BJP-1	29.71	3000856	carbapenem	antibiotic inactivation	BJP beta-lactamase
JKHBHBEC_538419_Virginiamycin_A_acetyltransferase	200.675	vatF	48.34	3003744	streptogramin antibiotic	antibiotic inactivation	streptogramin vat acetyltransferase
JKHBHBEC_559546_Acetyltransferase_(GNAT)_family_protein	112.464	AAC(6-PRIME)-Ii	38.46	3002556	aminoglycoside antibiotic	antibiotic inactivation	AAC(6-PRIME)
JKHBHBEC_570652_rRNA_methyltransferase	290.812	Erm(39)	60	3000602	lincosamide antibiotic; streptogramin antibiotic; macrolide antibiotic	antibiotic target alteration	Erm 23S ribosomal RNA methyltransferase
JKHBHBEC_577973_Virginiamycin_A_acetyltransferase	184.882	vatF	47.12	3003744	streptogramin antibiotic	antibiotic inactivation	streptogramin vat acetyltransferase
JKHBHBEC_579253_Chloramphenicol_acetyltransferase	115.931	catB3	45.67	3002676	phenicol antibiotic	antibiotic inactivation	chloramphenicol acetyltransferase (CAT)
JKHBHBEC_581637_Streptogramin_A_acetyltransferase	282.722	vatB	58.88	3002841	streptogramin antibiotic	antibiotic inactivation	streptogramin vat acetyltransferase
JKHBHBEC_589243_Metallo-beta-lactamase_type_2	78.1814	cphA4	28.7	3003100	carbapenem	antibiotic inactivation	CphA beta-lactamase
JKHBHBEC_60078_Chloramphenicol_acetyltransferase_3	124.405	CatU	30.99	3003983	phenicol antibiotic	antibiotic inactivation	chloramphenicol acetyltransferase (CAT)
JKHBHBEC_610827_Hydroxyacylglutathione_hydrolase_GloC	63.1586	LRA-19	32.58	3002513	cephalosporin; penam	antibiotic inactivation	subclass B3 LRA beta-lactamase
JKHBHBEC_611093_Streptogramin_A_acetyltransferase	189.504	vatF	48.44	3003744	streptogramin antibiotic	antibiotic inactivation	streptogramin vat acetyltransferase
JKHBHBEC_612346_Beta-lactamase_enzyme_family_protein	43.1282	LRA-5	33.03	3002483	cephalosporin; penam	antibiotic inactivation	class A LRA beta-lactamase
JKHBHBEC_621098_Metallo-beta-lactamase_L1_type_3	118.242	BJP-1	29.07	3000856	carbapenem	antibiotic inactivation	BJP beta-lactamase
JKHBHBEC_625361_rRNA_adenine_N-6-methyltransferase	472.241	ErmG	93.44	3000522	lincosamide antibiotic; streptogramin antibiotic; macrolide antibiotic	antibiotic target alteration	Erm 23S ribosomal RNA methyltransferase
JKHBHBEC_63502_Acetyltransferase_(GNAT)_family_protein	249.595	AAC(6-PRIME)-Iaf	64.48	3002574	aminoglycoside antibiotic	antibiotic inactivation	AAC(6-PRIME)
JKHBHBEC_654490_Metallo-beta-lactamase_type_2	50.447	cphA8	26.8	3003104	carbapenem	antibiotic inactivation	CphA beta-lactamase
JKHBHBEC_676612_Beta-lactamase_enzyme_family_protein	45.4394	ROB-1	24.03	3002995	cephalosporin; penam	antibiotic inactivation	ROB beta-lactamase
JKHBHBEC_677771_Acetyltransferase_(GNAT)_family_protein	177.563	AAC(6-PRIME)-Ii	52.17	3002556	aminoglycoside antibiotic	antibiotic inactivation	AAC(6-PRIME)
JKHBHBEC_679641_Metallo-beta-lactamase_type_2	80.4925	cphA7	29.51	3003103	carbapenem	antibiotic inactivation	CphA beta-lactamase
JKHBHBEC_68772_Virginiamycin_A_acetyltransferase	195.667	vatF	49.5	3003744	streptogramin antibiotic	antibiotic inactivation	streptogramin vat acetyltransferase
JKHBHBEC_698924_putative_beta-lactamase_YbxI	198.749	blaR1	43.12	3000217	penam	antibiotic inactivation	blaZ beta-lactamase
JKHBHBEC_710268_Metallo-beta-lactamase_type_2	134.42	SPM-1	33.94	3003793	carbapenem	antibiotic inactivation	SPM beta-lactamase
JKHBHBEC_722102_Beta-lactamase_enzyme_family_protein	44.669	EXO-1	25.81	3003564	penam	antibiotic inactivation	EXO beta-lactamase
JKHBHBEC_73663_Hydroxyacylglutathione_hydrolase_GloC	53.1434	Rm3	26.74	3003894	carbapenem; cephalosporin; penam	antibiotic inactivation	Rm3 family beta-lactamase
JKHBHBEC_739863_Aminoglycoside_3_-phosphotransferase	72.4034	APH(3-PRIME)-IIb	27.59	3002645	aminoglycoside antibiotic	antibiotic inactivation	APH(3-PRIME)
JKHBHBEC_765904_putative_beta-lactamase_YbxI	192.586	OXA-55	44.08	3001813	cephalosporin; penam	antibiotic inactivation	OXA beta-lactamase
JKHBHBEC_775751_Beta-lactamase_OXA-2	563.533	OXA-21	99.64	3001416	cephalosporin; penam	antibiotic inactivation	OXA beta-lactamase
JKHBHBEC_783036_Chloramphenicol_acetyltransferase_3	94.3597	catIII	31.88	3002685	phenicol antibiotic	antibiotic inactivation	chloramphenicol acetyltransferase (CAT)
JKHBHBEC_789068_Chloramphenicol_acetyltransferase_2	132.109	CatU	31.46	3003983	phenicol antibiotic	antibiotic inactivation	chloramphenicol acetyltransferase (CAT)
JKHBHBEC_802747_Metallo-beta-lactamase_L1_type_3	78.9518	LRA-17	26.5	3002512	cephalosporin; penam	antibiotic inactivation	subclass B3 LRA beta-lactamase
JKHBHBEC_804673_Metallo-beta-lactamase_type_2	241.121	CcrA	46.44	3000578	carbapenem	antibiotic inactivation	CcrA beta-lactamase
JKHBHBEC_86997_Beta-lactamase_enzyme_family_protein	55.4546	TLA-3	20.85	3003204	cephalosporin; monobactam; fluoroquinolone antibiotic	antibiotic inactivation	TLA beta-lactamase
JKHBHBEC_91814_Streptogramin_A_acetyltransferase	291.582	vatB	66	3002841	streptogramin antibiotic	antibiotic inactivation	streptogramin vat acetyltransferase
JKHBHBEC_96214_Chloramphenicol_acetyltransferase_2	108.612	CatU	28.64	3003983	phenicol antibiotic	antibiotic inactivation	chloramphenicol acetyltransferase (CAT)
JOHBCPEP_02654_Chloramphenicol_acetyltransferase	135.576	cat	52.85	3002670	phenicol antibiotic	antibiotic inactivation	chloramphenicol acetyltransferase (CAT)
JOHBCPEP_102201_Hydroxyacylglutathione_hydrolase_GloC	63.1586	PEDO-2	28.18	3003714	carbapenem	antibiotic inactivation	subclass B3 PEDO beta-lactamase
JOHBCPEP_149152_Chloramphenicol_acetyltransferase	77.411	cat	25.94	3002670	phenicol antibiotic	antibiotic inactivation	chloramphenicol acetyltransferase (CAT)
JOHBCPEP_157481_SPBc2_prophage-derived_aminoglycoside_N(3_)-acetyltransferase-like_protein_YokD	98.9821	AAC(3)-IXa	29.83	3002543	aminoglycoside antibiotic	antibiotic inactivation	AAC(3)
JOHBCPEP_59063_Beta-lactamase_enzyme_family_protein	48.9062	LRA-5	25.21	3002483	cephalosporin; penam	antibiotic inactivation	class A LRA beta-lactamase
JOHBCPEP_79417_Virginiamycin_A_acetyltransferase	192.2	vatF	48.29	3003744	streptogramin antibiotic	antibiotic inactivation	streptogramin vat acetyltransferase
JOHBCPEP_84133_Chloramphenicol_acetyltransferase_3	93.5893	catIII	26.11	3002685	phenicol antibiotic	antibiotic inactivation	chloramphenicol acetyltransferase (CAT)
KOGIJGDJ_120813_Beta-lactamase_3	55.4546	TEM-78	28.87	3000944	cephalosporin; monobactam; penem; penam	antibiotic inactivation	TEM beta-lactamase
KOGIJGDJ_133386_Beta-lactamase_enzyme_family_protein	44.2838	LRA-5	28.76	3002483	cephalosporin; penam	antibiotic inactivation	class A LRA beta-lactamase
KOGIJGDJ_138222_Hydroxyacylglutathione_hydrolase_GloC	64.6994	LRA-8	30.95	3002487	cephalosporin; penam	antibiotic inactivation	subclass B3 LRA beta-lactamase
KOGIJGDJ_195708_Chloramphenicol_acetyltransferase_3	84.3445	catIII	26.79	3002685	phenicol antibiotic	antibiotic inactivation	chloramphenicol acetyltransferase (CAT)
KOGIJGDJ_219090_Beta-lactamase_enzyme_family_protein	34.6538	GES-14	21.02	3002343	carbapenem; cephalosporin; penam	antibiotic inactivation	GES beta-lactamase
KOGIJGDJ_219519_Beta-lactamase_enzyme_family_protein	45.0542	TLA-1	25.13	3003202	cephalosporin; monobactam; fluoroquinolone antibiotic	antibiotic inactivation	TLA beta-lactamase
KOGIJGDJ_240559_Hydroxyacylglutathione_hydrolase_GloC	65.4698	LRA-19	31.06	3002513	cephalosporin; penam	antibiotic inactivation	subclass B3 LRA beta-lactamase
KOGIJGDJ_24061_Hydroxyacylglutathione_hydrolase_GloC	62.3882	LRA-17	28.99	3002512	cephalosporin; penam	antibiotic inactivation	subclass B3 LRA beta-lactamase
KOGIJGDJ_242739_Beta-lactamase_enzyme_family_protein	46.2098	CTX-M-4	27.96	3001867	cephalosporin	antibiotic inactivation	CTX-M beta-lactamase
KOGIJGDJ_37649_Beta-lactamase_enzyme_family_protein	42.3578	LRA-5	20.47	3002483	cephalosporin; penam	antibiotic inactivation	class A LRA beta-lactamase
KOGIJGDJ_55174_Beta-lactamase_enzyme_family_protein	44.669	ROB-1	23.37	3002995	cephalosporin; penam	antibiotic inactivation	ROB beta-lactamase
LHHFJPEN_03661_Extended-spectrum_beta-lactamase_PER-1	70.4774	LRA-5	28.02	3002483	cephalosporin; penam	antibiotic inactivation	class A LRA beta-lactamase
LHHFJPEN_147534_Chloramphenicol_acetyltransferase	172.555	cat	38.65	3002670	phenicol antibiotic	antibiotic inactivation	chloramphenicol acetyltransferase (CAT)
LHHFJPEN_184635_Tetracycline_resistance_protein_TetO	979.163	tet32	72.41	3000196	tetracycline antibiotic	antibiotic target protection	tetracycline-resistant ribosomal protection protein
LHHFJPEN_218710_Extended-spectrum_beta-lactamase_PER-1	76.2554	PER-1	29.1	3002363	carbapenem; cephalosporin; monobactam; penem; penam	antibiotic inactivation	PER beta-lactamase
LHHFJPEN_227884_Beta-lactamase_enzyme_family_protein	37.3502	CfxA6	26.54	3003097	cephamycin	antibiotic inactivation	CfxA beta-lactamase
LHHFJPEN_235471_Bifunctional_AAC_APH	357.836	AAC(6-PRIME)-Ie-APH(2-DPRIME)-Ia	77.19	3002597	aminoglycoside antibiotic	antibiotic inactivation	APH(2-DPRIME); AAC(6-PRIME)
LHHFJPEN_279173_Beta-lactamase_enzyme_family_protein	45.4394	TLA-1	26.51	3003202	cephalosporin; monobactam; fluoroquinolone antibiotic	antibiotic inactivation	TLA beta-lactamase
LHHFJPEN_45338_Chloramphenicol_acetyltransferase	219.164	catP	78.12	3002686	phenicol antibiotic	antibiotic inactivation	chloramphenicol acetyltransferase (CAT)
LHHFJPEN_52200_Beta-lactamase_enzyme_family_protein	56.225	class A Rhodopseudomonas capsulata beta-lactamase	25.52	3003563	penam	antibiotic inactivation	class A Rhodopseudomonas genus beta-lactamases
LHHFJPEN_58672_Hydroxyacylglutathione_hydrolase_GloC	66.6254	PEDO-1	29.58	3003670	carbapenem	antibiotic inactivation	subclass B3 PEDO beta-lactamase
LNOPDIMG_06078_Chloramphenicol_acetyltransferase	126.331	plasmid-encoded cat (pp-cat)	28.9	3002689	phenicol antibiotic	antibiotic inactivation	chloramphenicol acetyltransferase (CAT)
LNOPDIMG_28671_Chloramphenicol_acetyltransferase	160.229	catQ	37.37	3002687	phenicol antibiotic	antibiotic inactivation	chloramphenicol acetyltransferase (CAT)
LNOPDIMG_32394_Virginiamycin_A_acetyltransferase	191.43	vatF	48	3003744	streptogramin antibiotic	antibiotic inactivation	streptogramin vat acetyltransferase
LNOPDIMG_53098_Streptogramin_A_acetyltransferase	195.282	vatF	48.78	3003744	streptogramin antibiotic	antibiotic inactivation	streptogramin vat acetyltransferase
LNOPDIMG_69196_Metallo-beta-lactamase_L1_type_3	112.464	BJP-1	27.49	3000856	carbapenem	antibiotic inactivation	BJP beta-lactamase
LNPDPNLG_04435_Chloramphenicol_acetyltransferase	154.836	catB2	43.56	3002675	phenicol antibiotic	antibiotic inactivation	chloramphenicol acetyltransferase (CAT)
LNPDPNLG_05239_Carbapenem-hydrolyzing_beta-lactamase_Sme-1	55.4546	ROB-1	26.34	3002995	cephalosporin; penam	antibiotic inactivation	ROB beta-lactamase
LNPDPNLG_108270_Beta-lactamase_enzyme_family_protein	48.1358	class A Rhodopseudomonas capsulata beta-lactamase	22.48	3003563	penam	antibiotic inactivation	class A Rhodopseudomonas genus beta-lactamases
LNPDPNLG_12204_Extended-spectrum_beta-lactamase_PER-1	244.202	CblA-1	48.2	3002999	cephalosporin	antibiotic inactivation	CblA beta-lactamase
LNPDPNLG_124221_Chloramphenicol_acetyltransferase_3	90.5077	catIII	26	3002685	phenicol antibiotic	antibiotic inactivation	chloramphenicol acetyltransferase (CAT)
LNPDPNLG_128904_SPBc2_prophage-derived_aminoglycoside_N(3_)-acetyltransferase-like_protein_YokD	77.411	AAC(3)-Xa	30.43	3002544	aminoglycoside antibiotic	antibiotic inactivation	AAC(3)
LNPDPNLG_135141_Extended-spectrum_beta-lactamase_PER-1	204.142	CblA-1	43.36	3002999	cephalosporin	antibiotic inactivation	CblA beta-lactamase
LNPDPNLG_138442_Beta-lactamase_enzyme_family_protein	45.4394	TLA-1	25.65	3003202	cephalosporin; monobactam; fluoroquinolone antibiotic	antibiotic inactivation	TLA beta-lactamase
LNPDPNLG_14049_Chloramphenicol_acetyltransferase_3	108.227	catIII	30.81	3002685	phenicol antibiotic	antibiotic inactivation	chloramphenicol acetyltransferase (CAT)
LNPDPNLG_143107_Tetracycline_resistance_protein_TetO	939.102	tet32	70.06	3000196	tetracycline antibiotic	antibiotic target protection	tetracycline-resistant ribosomal protection protein
LNPDPNLG_146610_Hydroxyacylglutathione_hydrolase_GloC	58.5362	LRA-12	27.97	3002511	cephalosporin; penam	antibiotic inactivation	subclass B3 LRA beta-lactamase
LNPDPNLG_149353_Chloramphenicol_acetyltransferase_3	83.5741	catIII	25.6	3002685	phenicol antibiotic	antibiotic inactivation	chloramphenicol acetyltransferase (CAT)
LNPDPNLG_24463_Chloramphenicol_acetyltransferase	178.333	CatU	41.43	3003983	phenicol antibiotic	antibiotic inactivation	chloramphenicol acetyltransferase (CAT)
LNPDPNLG_29847_Streptogramin_A_acetyltransferase	176.792	vatE	46.67	3002844	streptogramin antibiotic	antibiotic inactivation	streptogramin vat acetyltransferase
LNPDPNLG_29885_SPBc2_prophage-derived_aminoglycoside_N(3_)-acetyltransferase-like_protein_YokD	97.8265	AAC(3)-Xa	30.35	3002544	aminoglycoside antibiotic	antibiotic inactivation	AAC(3)
LNPDPNLG_31135_Virginiamycin_A_acetyltransferase	188.348	vatF	47.29	3003744	streptogramin antibiotic	antibiotic inactivation	streptogramin vat acetyltransferase
LNPDPNLG_31742_SPBc2_prophage-derived_aminoglycoside_N(3_)-acetyltransferase-like_protein_YokD	80.1073	AAC(3)-Xa	24.52	3002544	aminoglycoside antibiotic	antibiotic inactivation	AAC(3)
LNPDPNLG_36376_Chloramphenicol_acetyltransferase	125.946	cat	60	3002670	phenicol antibiotic	antibiotic inactivation	chloramphenicol acetyltransferase (CAT)
LNPDPNLG_42877_Vancomycin_C-type_resistance_protein_VanC	705.671	vanC	99.42	3000368	glycopeptide antibiotic	antibiotic target alteration	glycopeptide resistance gene cluster; van ligase
LNPDPNLG_53997_Extended-spectrum_beta-lactamase_PER-1	280.026	cepA	46.32	3003559	cephalosporin	antibiotic inactivation	cepA beta-lactamase
LNPDPNLG_55057_Chloramphenicol_acetyltransferase_3	77.0258	catIII	26.32	3002685	phenicol antibiotic	antibiotic inactivation	chloramphenicol acetyltransferase (CAT)
LNPDPNLG_60800_Chloramphenicol_acetyltransferase	203.371	catB	43.46	3002674	phenicol antibiotic	antibiotic inactivation	chloramphenicol acetyltransferase (CAT)
LNPDPNLG_61929_Carbapenem-hydrolyzing_beta-lactamase_Sme-1	52.373	ROB-1	28.46	3002995	cephalosporin; penam	antibiotic inactivation	ROB beta-lactamase
LNPDPNLG_61973_Tetracycline_resistance_protein_TetO	1015.37	tet32	74.29	3000196	tetracycline antibiotic	antibiotic target protection	tetracycline-resistant ribosomal protection protein
LNPDPNLG_65429_SPBc2_prophage-derived_aminoglycoside_N(3_)-acetyltransferase-like_protein_YokD	103.99	AAC(3)-Xa	27.34	3002544	aminoglycoside antibiotic	antibiotic inactivation	AAC(3)
LNPDPNLG_69112_Streptogramin_A_acetyltransferase	113.235	cat	44.37	3002670	phenicol antibiotic	antibiotic inactivation	chloramphenicol acetyltransferase (CAT)
LNPDPNLG_73156_Extended-spectrum_beta-lactamase_PER-1	445.277	cepA	73.01	3003559	cephalosporin	antibiotic inactivation	cepA beta-lactamase
LNPDPNLG_76632_Chloramphenicol_acetyltransferase_3	100.138	catIII	30.15	3002685	phenicol antibiotic	antibiotic inactivation	chloramphenicol acetyltransferase (CAT)
LNPDPNLG_85060_Aminoglycoside_6-adenylyltransferase	571.237	aad(6)	99.64	3002628	aminoglycoside antibiotic	antibiotic inactivation	ANT(6)
LNPDPNLG_85635_Virginiamycin_A_acetyltransferase	197.208	vatF	49.05	3003744	streptogramin antibiotic	antibiotic inactivation	streptogramin vat acetyltransferase
LNPDPNLG_89203_Hydroxyacylglutathione_hydrolase_GloC	62.3882	AIM-1	30.64	3000853	cephalosporin; penam; cephamycin	antibiotic inactivation	AIM beta-lactamase
LNPDPNLG_91199_Extended-spectrum_beta-lactamase_PER-1	58.151	TLA-2	23.44	3003203	cephalosporin; monobactam; fluoroquinolone antibiotic	antibiotic inactivation	TLA beta-lactamase
LOLIMPNN_06487_Streptogramin_A_acetyltransferase	185.652	vatF	46.57	3003744	streptogramin antibiotic	antibiotic inactivation	streptogramin vat acetyltransferase
LOLIMPNN_109611_Chloramphenicol_acetyltransferase_2	92.4337	catII	28.5	3002684	phenicol antibiotic	antibiotic inactivation	chloramphenicol acetyltransferase (CAT)
LOLIMPNN_113453_Extended-spectrum_beta-lactamase_PER-1	226.098	CblA-1	43.66	3002999	cephalosporin	antibiotic inactivation	CblA beta-lactamase
LOLIMPNN_138619_Chloramphenicol_acetyltransferase_3	94.7449	catIII	29.15	3002685	phenicol antibiotic	antibiotic inactivation	chloramphenicol acetyltransferase (CAT)
LOLIMPNN_165832_Hydroxyacylglutathione_hydrolase_GloC	49.6766	PEDO-1	27.84	3003670	carbapenem	antibiotic inactivation	subclass B3 PEDO beta-lactamase
LOLIMPNN_196345_Extended-spectrum_beta-lactamase_PER-1	207.994	cepA	40.44	3003559	cephalosporin	antibiotic inactivation	cepA beta-lactamase
LOLIMPNN_209175_Chloramphenicol_acetyltransferase_2	84.3445	catQ	44.44	3002687	phenicol antibiotic	antibiotic inactivation	chloramphenicol acetyltransferase (CAT)
LOLIMPNN_234791_Hydroxyacylglutathione_hydrolase_GloC	58.9214	PEDO-2	27.74	3003714	carbapenem	antibiotic inactivation	subclass B3 PEDO beta-lactamase
LOLIMPNN_243969_Beta-lactamase_enzyme_family_protein	44.2838	PER-2	25.2	3002364	carbapenem; cephalosporin; monobactam; penem; penam	antibiotic inactivation	PER beta-lactamase
LOLIMPNN_261199_Chloramphenicol_acetyltransferase_2	93.2041	plasmid-encoded cat (pp-cat)	25.82	3002689	phenicol antibiotic	antibiotic inactivation	chloramphenicol acetyltransferase (CAT)
LOLIMPNN_28143_Chloramphenicol_acetyltransferase_3	98.2117	catIII	30.69	3002685	phenicol antibiotic	antibiotic inactivation	chloramphenicol acetyltransferase (CAT)
LOLIMPNN_51753_Extended-spectrum_beta-lactamase_PER-1	216.853	CblA-1	40.4	3002999	cephalosporin	antibiotic inactivation	CblA beta-lactamase
LOLIMPNN_83444_Chloramphenicol_acetyltransferase_3	95.1301	catIII	28.5	3002685	phenicol antibiotic	antibiotic inactivation	chloramphenicol acetyltransferase (CAT)
MDOMHCHN_03163_Chloramphenicol_acetyltransferase_3	123.25	CatU	30.56	3003983	phenicol antibiotic	antibiotic inactivation	chloramphenicol acetyltransferase (CAT)
MDOMHCHN_04659_Chloramphenicol_acetyltransferase_3	173.326	CatU	39.34	3003983	phenicol antibiotic	antibiotic inactivation	chloramphenicol acetyltransferase (CAT)
MDOMHCHN_09243_SPBc2_prophage-derived_aminoglycoside_N(3_)-acetyltransferase-like_protein_YokD	102.834	AAC(3)-Xa	29.41	3002544	aminoglycoside antibiotic	antibiotic inactivation	AAC(3)
MDOMHCHN_104879_Chloramphenicol_acetyltransferase	171.785	CatU	39.42	3003983	phenicol antibiotic	antibiotic inactivation	chloramphenicol acetyltransferase (CAT)
MDOMHCHN_123611_Metallo-beta-lactamase_L1_type_3	85.1149	CAU-1	29.67	3000855	carbapenem; penam	antibiotic inactivation	CAU beta-lactamase
MDOMHCHN_123612_Metallo-beta-lactamase_L1_type_3	114.39	BJP-1	29.24	3000856	carbapenem	antibiotic inactivation	BJP beta-lactamase
MDOMHCHN_134972_Hydroxyacylglutathione_hydrolase_GloC	54.299	PEDO-2	27.27	3003714	carbapenem	antibiotic inactivation	subclass B3 PEDO beta-lactamase
MDOMHCHN_141756_Metallo-beta-lactamase_L1_type_3	98.9821	BJP-1	34.38	3000856	carbapenem	antibiotic inactivation	BJP beta-lactamase
MDOMHCHN_141996_Beta-lactamase_enzyme_family_protein	38.891	EXO-1	21.21	3003564	penam	antibiotic inactivation	EXO beta-lactamase
MDOMHCHN_145045_Metallo-beta-lactamase_L1_type_3	115.931	PEDO-2	30.48	3003714	carbapenem	antibiotic inactivation	subclass B3 PEDO beta-lactamase
MDOMHCHN_21489_Virginiamycin_A_acetyltransferase	193.741	vatF	47.78	3003744	streptogramin antibiotic	antibiotic inactivation	streptogramin vat acetyltransferase
MDOMHCHN_26741_Hydroxyacylglutathione_hydrolase_GloC	68.9366	LRA-19	30.81	3002513	cephalosporin; penam	antibiotic inactivation	subclass B3 LRA beta-lactamase
MDOMHCHN_33476_Metallo-beta-lactamase_L1_type_3	109.383	THIN-B	27.61	3000851	carbapenem; cephalosporin; penam	antibiotic inactivation	THIN-B beta-lactamase
MDOMHCHN_35503_Virginiamycin_A_acetyltransferase	194.126	vatB	48.04	3002841	streptogramin antibiotic	antibiotic inactivation	streptogramin vat acetyltransferase
MDOMHCHN_49877_Carbapenem-hydrolyzing_beta-lactamase_Sme-1	57.3806	ROB-1	27.72	3002995	cephalosporin; penam	antibiotic inactivation	ROB beta-lactamase
MDOMHCHN_52910_Hydroxyacylglutathione_hydrolase_GloC	52.373	PEDO-1	29.73	3003670	carbapenem	antibiotic inactivation	subclass B3 PEDO beta-lactamase
MDOMHCHN_74990_Chloramphenicol_acetyltransferase_3	86.2705	catIII	28.23	3002685	phenicol antibiotic	antibiotic inactivation	chloramphenicol acetyltransferase (CAT)
MDOMHCHN_81101_Carbapenem-hydrolyzing_beta-lactamase_Sme-1	50.8322	ROB-1	26.05	3002995	cephalosporin; penam	antibiotic inactivation	ROB beta-lactamase
MDOMHCHN_89793_Chloramphenicol_acetyltransferase	177.563	catQ	39.42	3002687	phenicol antibiotic	antibiotic inactivation	chloramphenicol acetyltransferase (CAT)
MDOMHCHN_97494_Beta-lactamase_enzyme_family_protein	51.9878	LRA-5	26.23	3002483	cephalosporin; penam	antibiotic inactivation	class A LRA beta-lactamase
MDOMHCHN_98808_Hydroxyacylglutathione_hydrolase_GloC	55.4546	LRA-12	26.9	3002511	cephalosporin; penam	antibiotic inactivation	subclass B3 LRA beta-lactamase
MHJFKDLL_131085_Hydroxyacylglutathione_hydrolase	40.4318	BJP-1	22.16	3000856	carbapenem	antibiotic inactivation	BJP beta-lactamase
MHJFKDLL_154329_Virginiamycin_A_acetyltransferase	207.223	vatF	50	3003744	streptogramin antibiotic	antibiotic inactivation	streptogramin vat acetyltransferase
MHJFKDLL_171440_Chloramphenicol_acetyltransferase	95.1301	catI	28.02	3002683	phenicol antibiotic	antibiotic inactivation	chloramphenicol acetyltransferase (CAT)
MHJFKDLL_40508_Extended-spectrum_beta-lactamase_PER-1	224.172	TLA-3	39.38	3003204	cephalosporin; monobactam; fluoroquinolone antibiotic	antibiotic inactivation	TLA beta-lactamase
MHJFKDLL_77263_Streptogramin_A_acetyltransferase	180.644	vatF	46.8	3003744	streptogramin antibiotic	antibiotic inactivation	streptogramin vat acetyltransferase
MHJFKDLL_82913_Hydroxyacylglutathione_hydrolase_GloC	87.0409	PEDO-2	34.15	3003714	carbapenem	antibiotic inactivation	subclass B3 PEDO beta-lactamase
MLDCLOKN_111794_SPBc2_prophage-derived_aminoglycoside_N(3_)-acetyltransferase-like_protein_YokD	72.4034	AAC(3)-Xa	24.77	3002544	aminoglycoside antibiotic	antibiotic inactivation	AAC(3)
MLDCLOKN_115152_rRNA_adenine_N-6-methyltransferase	473.396	ErmG	96.69	3000522	lincosamide antibiotic; streptogramin antibiotic; macrolide antibiotic	antibiotic target alteration	Erm 23S ribosomal RNA methyltransferase
MLDCLOKN_146947_Beta-lactamase_enzyme_family_protein	48.521	VEB-7	24.83	3002376	cephalosporin; monobactam	antibiotic inactivation	VEB beta-lactamase
MLDCLOKN_155221_Virginiamycin_A_acetyltransferase	198.364	vatF	51.5	3003744	streptogramin antibiotic	antibiotic inactivation	streptogramin vat acetyltransferase
MLDCLOKN_17756_Beta-lactamase	55.4546	SHV-16	30.89	3001075	carbapenem; cephalosporin; penam	antibiotic inactivation	SHV beta-lactamase
MLDCLOKN_189235_Chloramphenicol_acetyltransferase_3	105.145	catIII	31.07	3002685	phenicol antibiotic	antibiotic inactivation	chloramphenicol acetyltransferase (CAT)
MLDCLOKN_195894_Metallo-beta-lactamase_type_2	53.1434	GIM-1	26.5	3000845	carbapenem; monobactam; penem; penam; cephalosporin; cephamycin	antibiotic inactivation	GIM beta-lactamase
MLDCLOKN_214129_Chloramphenicol_acetyltransferase	308.145	catS	89.02	3002688	phenicol antibiotic	antibiotic inactivation	chloramphenicol acetyltransferase (CAT)
MLDCLOKN_215042_Extended-spectrum_beta-lactamase_PER-1	351.288	CblA-1	58.97	3002999	cephalosporin	antibiotic inactivation	CblA beta-lactamase
MLDCLOKN_226789_SPBc2_prophage-derived_aminoglycoside_N(3_)-acetyltransferase-like_protein_YokD	50.8322	AAC(3)-IIc	40.74	3002535	aminoglycoside antibiotic	antibiotic inactivation	AAC(3)
MLDCLOKN_240621_Beta-lactamase_enzyme_family_protein	46.595	PC1 beta-lactamase (blaZ)	27.95	3000621	penam	antibiotic inactivation	blaZ beta-lactamase
MLDCLOKN_241168_Aminoglycoside_N(6_)-acetyltransferase_type_1	395.586	AAC(6-PRIME)-Ib9	97.44	3002580	aminoglycoside antibiotic	antibiotic inactivation	AAC(6-PRIME)
MLDCLOKN_246455_Chloramphenicol_acetyltransferase	105.145	plasmid-encoded cat (pp-cat)	27.88	3002689	phenicol antibiotic	antibiotic inactivation	chloramphenicol acetyltransferase (CAT)
MLDCLOKN_312533_Aminoglycoside_3-N-acetyltransferase	61.2326	AAC(3)-IIIb	28.57	3002537	aminoglycoside antibiotic	antibiotic inactivation	AAC(3)
MLDCLOKN_49944_Hydroxyacylglutathione_hydrolase_GloC	64.6994	LRA-19	28.06	3002513	cephalosporin; penam	antibiotic inactivation	subclass B3 LRA beta-lactamase
MLDCLOKN_88653_Beta-lactamase	54.6842	BEL-3	29.82	3002387	cephalosporin; monobactam; penam	antibiotic inactivation	BEL beta-lactamase
NFEIFCIE_23738_SPBc2_prophage-derived_aminoglycoside_N(3_)-acetyltransferase-like_protein_YokD	81.2629	AAC(3)-Xa	28.18	3002544	aminoglycoside antibiotic	antibiotic inactivation	AAC(3)
NFEIFCIE_26518_Chloramphenicol_acetyltransferase	189.504	CatU	41.71	3003983	phenicol antibiotic	antibiotic inactivation	chloramphenicol acetyltransferase (CAT)
NFEIFCIE_29191_Virginiamycin_A_acetyltransferase	197.978	vatB	50	3002841	streptogramin antibiotic	antibiotic inactivation	streptogramin vat acetyltransferase
NKAHMJFE_172592_Metallo-beta-lactamase_L1_type_3	102.449	BJP-1	27.8	3000856	carbapenem	antibiotic inactivation	BJP beta-lactamase
NKAHMJFE_223312_SPBc2_prophage-derived_aminoglycoside_N(3_)-acetyltransferase-like_protein_YokD	92.4337	AAC(3)-Xa	28.24	3002544	aminoglycoside antibiotic	antibiotic inactivation	AAC(3)
NOPBNFCD_34126_Chloramphenicol_acetyltransferase	253.447	catQ	53.99	3002687	phenicol antibiotic	antibiotic inactivation	chloramphenicol acetyltransferase (CAT)
NOPBNFCD_55229_Beta-lactamase_3	277.715	ROB-1	47.43	3002995	cephalosporin; penam	antibiotic inactivation	ROB beta-lactamase
NOPBNFCD_55998_Extended-spectrum_beta-lactamase_PER-1	299.286	cepA	48.81	3003559	cephalosporin	antibiotic inactivation	cepA beta-lactamase
NOPBNFCD_59779_Hydroxyacylglutathione_hydrolase	55.8398	PEDO-1	25.95	3003670	carbapenem	antibiotic inactivation	subclass B3 PEDO beta-lactamase
NOPBNFCD_97596_Extended-spectrum_beta-lactamase_PER-1	163.31	cepA	37.63	3003559	cephalosporin	antibiotic inactivation	cepA beta-lactamase
OAONKIHD_02903_Beta-lactamase_enzyme_family_protein	58.9214	LRA-5	25.79	3002483	cephalosporin; penam	antibiotic inactivation	class A LRA beta-lactamase
OAONKIHD_02904_Beta-lactamase_regulatory_protein_BlaB	66.2402	LRA-5	25.19	3002483	cephalosporin; penam	antibiotic inactivation	class A LRA beta-lactamase
OAONKIHD_105239_Metallo-beta-lactamase_type_2	56.6102	BcII	24.74	3002878	cephalosporin; penam	antibiotic inactivation	Bc beta-lactamase
OAONKIHD_106907_Metallo-beta-lactamase_type_2	234.958	CcrA	44.02	3000578	carbapenem	antibiotic inactivation	CcrA beta-lactamase
OAONKIHD_116780_Beta-lactamase_enzyme_family_protein	49.2914	CTX-M-151	23.01	3002008	cephalosporin	antibiotic inactivation	CTX-M beta-lactamase
OAONKIHD_119081_Beta-lactamase	307.375	LRA-1	60.34	3002482	cephalosporin; penam	antibiotic inactivation	class A LRA beta-lactamase
OAONKIHD_126448_Gentamicin_3-N-acetyltransferase	120.939	AAC(3)-Ib	77.03	3002530	aminoglycoside antibiotic	antibiotic inactivation	AAC(3)
OAONKIHD_129170_Metallo-beta-lactamase_L1_type_3	172.17	AIM-1	48.19	3000853	cephalosporin; penam; cephamycin	antibiotic inactivation	AIM beta-lactamase
OAONKIHD_132416_Metallo-beta-lactamase_type_2	54.299	CcrA	37.04	3000578	carbapenem	antibiotic inactivation	CcrA beta-lactamase
OAONKIHD_136146_SPBc2_prophage-derived_aminoglycoside_N(3_)-acetyltransferase-like_protein_YokD	67.781	AAC(3)-VIIIa	24.19	3002542	aminoglycoside antibiotic	antibiotic inactivation	AAC(3)
OAONKIHD_142082_Hydroxyacylglutathione_hydrolase	46.9802	cphA4	26.73	3003100	carbapenem	antibiotic inactivation	CphA beta-lactamase
OAONKIHD_144722_Metallo-beta-lactamase_superfamily_protein	43.5134	cphA4	27.97	3003100	carbapenem	antibiotic inactivation	CphA beta-lactamase
OAONKIHD_145641_Metallo-beta-lactamase_type_2	69.3218	CcrA	34.94	3000578	carbapenem	antibiotic inactivation	CcrA beta-lactamase
OAONKIHD_158962_Metallo-beta-lactamase_L1_type_3	259.996	BJP-1	48.67	3000856	carbapenem	antibiotic inactivation	BJP beta-lactamase
OAONKIHD_168654_Beta-lactamase_AST-1	196.823	LRA-1	52.51	3002482	cephalosporin; penam	antibiotic inactivation	class A LRA beta-lactamase
OAONKIHD_170865_Extended-spectrum_beta-lactamase_PER-1	315.079	VEB-7	54.61	3002376	cephalosporin; monobactam	antibiotic inactivation	VEB beta-lactamase
OAONKIHD_176398_Metallo-beta-lactamase_L1_type_3	96.6709	BJP-1	28.45	3000856	carbapenem	antibiotic inactivation	BJP beta-lactamase
OAONKIHD_185066_Metallo-beta-lactamase_type_2	226.483	JOHN-1	54.64	3000840	carbapenem; cephalosporin; penam	antibiotic inactivation	JOHN beta-lactamase
OAONKIHD_185078_rRNA_adenine_N-6-methyltransferase	591.267	Erm(42)	99.66	3003106	macrolide antibiotic; streptogramin antibiotic; lincosamide antibiotic	antibiotic target alteration	Erm 23S ribosomal RNA methyltransferase
OAONKIHD_186420_SPBc2_prophage-derived_aminoglycoside_N(3_)-acetyltransferase-like_protein_YokD	120.939	AAC(3)-IV	33.86	3002539	aminoglycoside antibiotic	antibiotic inactivation	AAC(3)
OAONKIHD_187222_Metallo-beta-lactamase_superfamily_protein	43.1282	TUS-1	19.46	3000844	carbapenem; cephalosporin; cephamycin	antibiotic inactivation	TUS beta-lactamase
OAONKIHD_190426_Metallo-beta-lactamase_L1_type_3	201.445	LRA-2	50.26	3002485	cephalosporin; penam	antibiotic inactivation	subclass B3 LRA beta-lactamase
OAONKIHD_192025_Metallo-beta-lactamase_type_2	57.3806	SFH-1	25.17	3000849	carbapenem	antibiotic inactivation	SFH beta-lactamase
OAONKIHD_198155_Beta-lactamase	63.1586	CTX-M-151	28.74	3002008	cephalosporin	antibiotic inactivation	CTX-M beta-lactamase
OAONKIHD_215137_Aminoglycoside_3_-phosphotransferase	75.8702	APH(3-PRIME)-IIc	46.07	3002646	aminoglycoside antibiotic	antibiotic inactivation	APH(3-PRIME)
OAONKIHD_233315_Carbapenem-hydrolyzing_beta-lactamase_Sme-1	55.0694	SME-1	30.51	3002379	carbapenem	antibiotic inactivation	SME beta-lactamase
OAONKIHD_240414_Metallo-beta-lactamase_superfamily_protein	52.7582	GIM-1	24.62	3000845	carbapenem; monobactam; penem; penam; cephalosporin; cephamycin	antibiotic inactivation	GIM beta-lactamase
OAONKIHD_240650_Metallo-beta-lactamase_L1_type_3	80.8777	PEDO-2	25.69	3003714	carbapenem	antibiotic inactivation	subclass B3 PEDO beta-lactamase
OAONKIHD_244442_Gentamicin_3-N-acetyltransferase	172.555	AAC(3)-Ic	59.18	3002531	aminoglycoside antibiotic	antibiotic inactivation	AAC(3)
OAONKIHD_255137_Metallo-beta-lactamase_L1_type_3	328.946	FEZ-1	55.52	3000606	carbapenem; cephalosporin; penam	antibiotic inactivation	FEZ beta-lactamase
OAONKIHD_259688_Metallo-beta-lactamase_type_2	82.0333	PEDO-3	30.57	3003715	carbapenem	antibiotic inactivation	subclass B1 PEDO beta-lactamase
OAONKIHD_260856_Metallo-beta-lactamase_L1_type_3	379.022	LRA-2	65.65	3002485	cephalosporin; penam	antibiotic inactivation	subclass B3 LRA beta-lactamase
OAONKIHD_271496_Streptogramin_A_acetyltransferase	310.457	vatF	67.48	3003744	streptogramin antibiotic	antibiotic inactivation	streptogramin vat acetyltransferase
OAONKIHD_271576_Metallo-beta-lactamase_type_2	177.563	SPM-1	40.89	3003793	carbapenem	antibiotic inactivation	SPM beta-lactamase
OAONKIHD_273457_Beta-lactamase_enzyme_family_protein	49.6766	CblA-1	29.06	3002999	cephalosporin	antibiotic inactivation	CblA beta-lactamase
OAONKIHD_27355_Metallo-beta-lactamase_L1_type_3	228.794	L1 beta-lactamase	41	3000582	cephalosporin	antibiotic inactivation	L1 family beta-lactamase
OAONKIHD_276492_Metallo-beta-lactamase_type_2	60.077	BcII	26.94	3002878	cephalosporin; penam	antibiotic inactivation	Bc beta-lactamase
OAONKIHD_281646_Beta-lactamase	60.4622	SME-1	28.92	3002379	carbapenem	antibiotic inactivation	SME beta-lactamase
OAONKIHD_283037_Metallo-beta-lactamase_superfamily_protein	48.521	SPM-1	22.49	3003793	carbapenem	antibiotic inactivation	SPM beta-lactamase
OAONKIHD_285262_Extended-spectrum_beta-lactamase_PER-1	149.443	VEB-7	32.84	3002376	cephalosporin; monobactam	antibiotic inactivation	VEB beta-lactamase
OAONKIHD_287531_Extended-spectrum_beta-lactamase_PER-1	71.633	VEB-7	39.29	3002376	cephalosporin; monobactam	antibiotic inactivation	VEB beta-lactamase
OAONKIHD_292454_Gentamicin_3-N-acetyltransferase	125.561	AAC(3)-Ib	69.41	3002530	aminoglycoside antibiotic	antibiotic inactivation	AAC(3)
OAONKIHD_29626_Beta-lactamase	68.1662	TLA-2	24.91	3003203	cephalosporin; monobactam; fluoroquinolone antibiotic	antibiotic inactivation	TLA beta-lactamase
OAONKIHD_297894_Metallo-beta-lactamase_type_2	63.1586	imiS	27.23	3003095	carbapenem	antibiotic inactivation	CphA beta-lactamase
OAONKIHD_300969_Metallo-beta-lactamase_type_2	236.498	CcrA	46.36	3000578	carbapenem	antibiotic inactivation	CcrA beta-lactamase
OAONKIHD_315923_Metallo-beta-lactamase_superfamily_protein	45.8246	VIM-42	25.45	3003178	carbapenem; cephalosporin; cephamycin; penem; penam	antibiotic inactivation	VIM beta-lactamase
OAONKIHD_316139_putative_beta-lactamase_YbxI	161.384	blaR1	40.09	3000217	penam	antibiotic inactivation	blaZ beta-lactamase
OAONKIHD_320453_Aminoglycoside_N(6_)-acetyltransferase_type_1	378.637	AAC(6-PRIME)-IIa	99.45	3002594	aminoglycoside antibiotic	antibiotic inactivation	AAC(6-PRIME)
OAONKIHD_332095_Metallo-beta-lactamase_type_2	85.5001	SLB-1	46.58	3003556	cephalosporin; penam	antibiotic inactivation	SHW beta-lactamase
OAONKIHD_333797_Metallo-beta-lactamase_superfamily_protein	44.2838	Bla2	23.64	3004189	carbapenem; cephalosporin; penam	antibiotic inactivation	subclass B1 Bacillus anthracis Bla beta-lactamase
OAONKIHD_334543_SPBc2_prophage-derived_aminoglycoside_N(3_)-acetyltransferase-like_protein_YokD	73.1738	AAC(3)-Xa	29.38	3002544	aminoglycoside antibiotic	antibiotic inactivation	AAC(3)
OAONKIHD_335010_Metallo-beta-lactamase_type_2	146.747	JOHN-1	64.36	3000840	carbapenem; cephalosporin; penam	antibiotic inactivation	JOHN beta-lactamase
OAONKIHD_335857_rRNA_methyltransferase	224.942	Erm(30)	45.21	3001265	macrolide antibiotic; streptogramin antibiotic; lincosamide antibiotic	antibiotic target alteration	Erm 23S ribosomal RNA methyltransferase
OAONKIHD_33903_Metallo-beta-lactamase_type_2	232.646	CcrA	42.02	3000578	carbapenem	antibiotic inactivation	CcrA beta-lactamase
OAONKIHD_341293_putative_metallo-hydrolase_YflN	53.1434	cphA3	25.99	3003093	carbapenem	antibiotic inactivation	CphA beta-lactamase
OAONKIHD_34283_Beta-lactamase_enzyme_family_protein	51.2174	CblA-1	28.74	3002999	cephalosporin	antibiotic inactivation	CblA beta-lactamase
OAONKIHD_355427_Aminoglycoside_3_-phosphotransferase	117.087	APH(3-DPRIME)-Ib	54.63	3002639	aminoglycoside antibiotic	antibiotic inactivation	APH(3-DPRIME)
OAONKIHD_359744_Metallo-beta-lactamase_type_2	48.521	TUS-1	33.33	3000844	carbapenem; cephalosporin; cephamycin	antibiotic inactivation	TUS beta-lactamase
OAONKIHD_376485_Aminoglycoside_3_-phosphotransferase	102.064	APH(3-PRIME)-Va	34.09	3002649	aminoglycoside antibiotic	antibiotic inactivation	APH(3-PRIME)
OAONKIHD_38384_Metallo-beta-lactamase_L1_type_3	87.4261	BJP-1	27.8	3000856	carbapenem	antibiotic inactivation	BJP beta-lactamase
OAONKIHD_391965_Metallo-beta-lactamase_type_2	67.781	SPM-1	26.32	3003793	carbapenem	antibiotic inactivation	SPM beta-lactamase
OAONKIHD_395298_Metallo-beta-lactamase_L1_type_3	181.8	AIM-1	56.89	3000853	cephalosporin; penam; cephamycin	antibiotic inactivation	AIM beta-lactamase
OAONKIHD_398334_Metallo-beta-lactamase_type_2	177.948	CcrA	46.5	3000578	carbapenem	antibiotic inactivation	CcrA beta-lactamase
OAONKIHD_400792_Metallo-beta-lactamase_type_2	57.7658	cphA4	27.03	3003100	carbapenem	antibiotic inactivation	CphA beta-lactamase
OAONKIHD_40907_Metallo-beta-lactamase_type_2	57.7658	cphA2	26.34	3003099	carbapenem	antibiotic inactivation	CphA beta-lactamase
OAONKIHD_410628_Acetyltransferase_(GNAT)_family_protein	152.14	AAC(6-PRIME)-33	44.91	3002587	aminoglycoside antibiotic	antibiotic inactivation	AAC(6-PRIME)
OAONKIHD_416463_Aminoglycoside_3-N-acetyltransferase	75.8702	AAC(3)-IIIb	57.14	3002537	aminoglycoside antibiotic	antibiotic inactivation	AAC(3)
OAONKIHD_422218_Carbapenem-hydrolyzing_beta-lactamase_KPC	54.299	CTX-M-130	25.87	3001989	cephalosporin	antibiotic inactivation	CTX-M beta-lactamase
OAONKIHD_442606_Beta-lactamase	70.4774	VEB-4	23	3002373	cephalosporin; monobactam	antibiotic inactivation	VEB beta-lactamase
OAONKIHD_454375_Extended-spectrum_beta-lactamase_PER-1	88.9669	TLA-3	41.35	3003204	cephalosporin; monobactam; fluoroquinolone antibiotic	antibiotic inactivation	TLA beta-lactamase
OAONKIHD_454862_Metallo-beta-lactamase_superfamily_protein	48.9062	TUS-1	25.95	3000844	carbapenem; cephalosporin; cephamycin	antibiotic inactivation	TUS beta-lactamase
OAONKIHD_454970_Extended-spectrum_beta-lactamase_PER-1	95.1301	TLA-2	24.83	3003203	cephalosporin; monobactam; fluoroquinolone antibiotic	antibiotic inactivation	TLA beta-lactamase
OAONKIHD_457179_Beta-lactamase_SHV-4	141.739	OKP-B-9	54.29	3002442	cephalosporin; penam	antibiotic inactivation	OKP beta-lactamase
OAONKIHD_460751_Metallo-beta-lactamase_superfamily_protein	50.0618	TUS-1	22.12	3000844	carbapenem; cephalosporin; cephamycin	antibiotic inactivation	TUS beta-lactamase
OAONKIHD_461636_Aminoglycoside_3_-phosphotransferase	116.701	APH(3-PRIME)-IVa	55.75	3002648	aminoglycoside antibiotic	antibiotic inactivation	APH(3-PRIME)
OAONKIHD_46202_Beta-lactamase	51.9878	CTX-M-144	23.88	3002002	cephalosporin	antibiotic inactivation	CTX-M beta-lactamase
OAONKIHD_463436_Gentamicin_3-N-acetyltransferase	157.532	AAC(3)-Ic	54.93	3002531	aminoglycoside antibiotic	antibiotic inactivation	AAC(3)
OAONKIHD_468791_Gentamicin_3-N-acetyltransferase	67.3958	AAC(3)-Ib	50.77	3002530	aminoglycoside antibiotic	antibiotic inactivation	AAC(3)
OAONKIHD_470442_Carbapenem-hydrolyzing_beta-lactamase_Sme-1	93.9745	LRA-5	45.13	3002483	cephalosporin; penam	antibiotic inactivation	class A LRA beta-lactamase
OAONKIHD_472873_Metallo-beta-lactamase_type_2	60.8474	cphA3	27.5	3003093	carbapenem	antibiotic inactivation	CphA beta-lactamase
OAONKIHD_47775_SPBc2_prophage-derived_aminoglycoside_N(3_)-acetyltransferase-like_protein_YokD	55.4546	AAC(3)-IV	38.95	3002539	aminoglycoside antibiotic	antibiotic inactivation	AAC(3)
OAONKIHD_482820_Metallo-beta-lactamase_type_2	62.003	SPM-1	25.97	3003793	carbapenem	antibiotic inactivation	SPM beta-lactamase
OAONKIHD_486259_Metallo-beta-lactamase_type_2	70.0922	SFH-1	29.35	3000849	carbapenem	antibiotic inactivation	SFH beta-lactamase
OAONKIHD_487647_SPBc2_prophage-derived_aminoglycoside_N(3_)-acetyltransferase-like_protein_YokD	87.0409	AAC(3)-IV	27.63	3002539	aminoglycoside antibiotic	antibiotic inactivation	AAC(3)
OAONKIHD_496484_Beta-lactamase	249.595	LRA-1	45.95	3002482	cephalosporin; penam	antibiotic inactivation	class A LRA beta-lactamase
OAONKIHD_502123_Beta-lactamase_SHV-24	62.7734	OKP-A-7	27.1	3002424	cephalosporin; penam	antibiotic inactivation	OKP beta-lactamase
OAONKIHD_50352_Aminoglycoside_3_-phosphotransferase	120.168	APH(3-PRIME)-Vc	34.08	3002651	aminoglycoside antibiotic	antibiotic inactivation	APH(3-PRIME)
OAONKIHD_504487_Beta-lactamase_OXA-10	182.57	OXA-129	38.83	3001811	cephalosporin; penam	antibiotic inactivation	OXA beta-lactamase
OAONKIHD_506546_Aminoglycoside_3_-phosphotransferase	517.309	APH(3-PRIME)-Ib	94.46	3002642	aminoglycoside antibiotic	antibiotic inactivation	APH(3-PRIME)
OAONKIHD_509014_Aminoglycoside_3-N-acetyltransferase	52.7582	AAC(3)-IXa	29.51	3002543	aminoglycoside antibiotic	antibiotic inactivation	AAC(3)
OAONKIHD_52011_Extended-spectrum_beta-lactamase_PER-1	68.1662	TLA-2	34.02	3003203	cephalosporin; monobactam; fluoroquinolone antibiotic	antibiotic inactivation	TLA beta-lactamase
OAONKIHD_567839_Metallo-beta-lactamase_superfamily_protein	40.4318	CcrA	30.11	3000578	carbapenem	antibiotic inactivation	CcrA beta-lactamase
OAONKIHD_572856_Metallo-beta-lactamase_type_2	134.806	CcrA	37.25	3000578	carbapenem	antibiotic inactivation	CcrA beta-lactamase
OAONKIHD_579510_Metallo-beta-lactamase_type_2	82.4185	CcrA	35.14	3000578	carbapenem	antibiotic inactivation	CcrA beta-lactamase
OAONKIHD_580813_Chloramphenicol_acetyltransferase	233.032	catB9	63.54	3002681	phenicol antibiotic	antibiotic inactivation	chloramphenicol acetyltransferase (CAT)
OAONKIHD_582564_Streptomycin_3__-adenylyltransferase	450.284	ANT(9)-Ia	93.62	3002630	aminoglycoside antibiotic	antibiotic inactivation	ANT(9)
OAONKIHD_590827_Beta-lactamase_CTX-M-1	57.3806	KPC-14	26.8	3002324	carbapenem; monobactam; cephalosporin; penam	antibiotic inactivation	KPC beta-lactamase
OAONKIHD_59645_Hydroxyacylglutathione_hydrolase	47.7506	VIM-5	26.78	3002275	carbapenem; cephalosporin; cephamycin; penem; penam	antibiotic inactivation	VIM beta-lactamase
OAONKIHD_65015_Metallo-beta-lactamase_type_2	67.781	SFH-1	26.15	3000849	carbapenem	antibiotic inactivation	SFH beta-lactamase
OAONKIHD_72988_Metallo-beta-lactamase_superfamily_protein	49.6766	SFH-1	27.27	3000849	carbapenem	antibiotic inactivation	SFH beta-lactamase
OAONKIHD_76645_Beta-lactamase	333.569	CMY-10	49.72	3002021	cephamycin	antibiotic inactivation	CMY beta-lactamase
OAONKIHD_77865_Beta-lactamase_enzyme_family_protein	53.5286	TLA-1	20.33	3003202	cephalosporin; monobactam; fluoroquinolone antibiotic	antibiotic inactivation	TLA beta-lactamase
OAONKIHD_89550_Streptomycin_3__-adenylyltransferase	488.804	aadA	91.63	3002601	aminoglycoside antibiotic	antibiotic inactivation	ANT(3-DPRIME)
OAONKIHD_91432_Beta-lactamase_enzyme_family_protein	63.5438	TLA-2	22.44	3003203	cephalosporin; monobactam; fluoroquinolone antibiotic	antibiotic inactivation	TLA beta-lactamase
OKPIFCGC_02409_Beta-lactamase	58.9214	CblA-1	26.37	3002999	cephalosporin	antibiotic inactivation	CblA beta-lactamase
OKPIFCGC_161725_Virginiamycin_A_acetyltransferase	189.889	vatF	48.29	3003744	streptogramin antibiotic	antibiotic inactivation	streptogramin vat acetyltransferase
OKPIFCGC_213342_Beta-lactamase_enzyme_family_protein	53.1434	LRA-5	22.07	3002483	cephalosporin; penam	antibiotic inactivation	class A LRA beta-lactamase
OKPIFCGC_30625_Chloramphenicol_acetyltransferase	111.694	cat	31.19	3002670	phenicol antibiotic	antibiotic inactivation	chloramphenicol acetyltransferase (CAT)
OKPIFCGC_33982_Beta-lactamase_enzyme_family_protein	58.5362	LRA-5	23.98	3002483	cephalosporin; penam	antibiotic inactivation	class A LRA beta-lactamase
OOIHLGKA_05671_Ribosomal_RNA_large_subunit_methyltransferase_Cfr	609.757	clbA	86.25	3002814	streptogramin antibiotic; macrolide antibiotic; lincosamide antibiotic; pleuromutilin antibiotic; oxazolidinone antibiotic; phenicol antibiotic	antibiotic target alteration	Cfr 23S ribosomal RNA methyltransferase
OOIHLGKA_113350_Extended-spectrum_beta-lactamase_PER-1	82.4185	TLA-2	41.24	3003203	cephalosporin; monobactam; fluoroquinolone antibiotic	antibiotic inactivation	TLA beta-lactamase
OOIHLGKA_117609_Metallo-beta-lactamase_type_2	446.817	HMB-1	95.15	3004092	carbapenem	antibiotic inactivation	HMB beta-lactamase
OOIHLGKA_120711_Aminoglycoside_3_-phosphotransferase	127.102	APH(3-PRIME)-IIa	89.71	3002644	aminoglycoside antibiotic	antibiotic inactivation	APH(3-PRIME)
OOIHLGKA_121945_Beta-lactamase_3	270.781	ROB-1	48.84	3002995	cephalosporin; penam	antibiotic inactivation	ROB beta-lactamase
OOIHLGKA_132680_Beta-lactamase	62.3882	TLA-1	22.96	3003202	cephalosporin; monobactam; fluoroquinolone antibiotic	antibiotic inactivation	TLA beta-lactamase
OOIHLGKA_144971_Beta-lactamase	137.887	y56 beta-lactamase	62.38	3003558	cephalosporin; penam	antibiotic inactivation	BlaA beta-lactamase
OOIHLGKA_158411_Chloramphenicol_acetyltransferase_2	413.69	catII	91.55	3002684	phenicol antibiotic	antibiotic inactivation	chloramphenicol acetyltransferase (CAT)
OOIHLGKA_167950_Beta-lactamase	78.1814	LRA-5	35.67	3002483	cephalosporin; penam	antibiotic inactivation	class A LRA beta-lactamase
OOIHLGKA_179191_Phosphotransferase_enzyme_family_protein	549.666	mphG	89.12	3003742	macrolide antibiotic	antibiotic inactivation	macrolide phosphotransferase (MPH)
OOIHLGKA_182362_Beta-lactamase_PSE-4	373.244	CARB-7	61.89	3002246	penam	antibiotic inactivation	CARB beta-lactamase
OOIHLGKA_187291_putative_beta-lactamase_YbxI	238.81	OXA-50	48.57	3001796	cephalosporin; penam	antibiotic inactivation	OXA beta-lactamase
OOIHLGKA_201581_Beta-lactamase_PSE-4	57.3806	CARB-3	27.89	3002242	penam	antibiotic inactivation	CARB beta-lactamase
OOIHLGKA_206701_Metallo-beta-lactamase_type_2	155.606	CcrA	68	3000578	carbapenem	antibiotic inactivation	CcrA beta-lactamase
OOIHLGKA_217454_Aminoglycoside_3-N-acetyltransferase	57.3806	AAC(3)-VIa	26.04	3002540	aminoglycoside antibiotic	antibiotic inactivation	AAC(3)
OOIHLGKA_221458_Beta-lactamase_OXA-133	244.588	OXA-50	49.8	3001796	cephalosporin; penam	antibiotic inactivation	OXA beta-lactamase
OOIHLGKA_234908_Beta-lactamase_CARB-6	197.208	AER-1	67.88	3002481	penam	antibiotic inactivation	AER beta-lactamase
OOIHLGKA_242478_Beta-lactamase_enzyme_family_protein	78.9518	LRA-5	28.46	3002483	cephalosporin; penam	antibiotic inactivation	class A LRA beta-lactamase
OOIHLGKA_249377_Aminoglycoside_3_-phosphotransferase	80.1073	APH(3-PRIME)-IIa	40	3002644	aminoglycoside antibiotic	antibiotic inactivation	APH(3-PRIME)
OOIHLGKA_256133_Metallo-beta-lactamase_type_2	78.1814	cphA4	25.4	3003100	carbapenem	antibiotic inactivation	CphA beta-lactamase
OOIHLGKA_267533_Beta-lactamase	88.5817	LRA-1	46.67	3002482	cephalosporin; penam	antibiotic inactivation	class A LRA beta-lactamase
OOIHLGKA_27796_Metallo-beta-lactamase_type_2	103.219	HMB-1	62.96	3004092	carbapenem	antibiotic inactivation	HMB beta-lactamase
OOIHLGKA_27797_Metallo-beta-lactamase_type_2	165.622	KHM-1	55.8	3000847	carbapenem; cephalosporin; cephamycin; penem; penam	antibiotic inactivation	KHM beta-latamase
OOIHLGKA_294404_Beta-lactamase_OXA-15	248.825	OXA-198	47.89	3001805	cephalosporin; penam	antibiotic inactivation	OXA beta-lactamase
OOIHLGKA_312046_Extended-spectrum_beta-lactamase_PER-1	225.328	VEB-7	42.86	3002376	cephalosporin; monobactam	antibiotic inactivation	VEB beta-lactamase
OOIHLGKA_340037_Metallo-beta-lactamase_L1_type_3	100.138	BJP-1	32.49	3000856	carbapenem	antibiotic inactivation	BJP beta-lactamase
OOIHLGKA_342157_Dual-specificity_RNA_methyltransferase_RlmN	183.341	clbC	34.17	3002816	streptogramin antibiotic; macrolide antibiotic; lincosamide antibiotic; pleuromutilin antibiotic; oxazolidinone antibiotic; phenicol antibiotic	antibiotic target alteration	Cfr 23S ribosomal RNA methyltransferase
OOIHLGKA_34403_Carbapenem-hydrolyzing_beta-lactamase_Sme-1	239.195	SME-3	43.93	3002381	carbapenem	antibiotic inactivation	SME beta-lactamase
OOIHLGKA_350935_SPBc2_prophage-derived_aminoglycoside_N(3_)-acetyltransferase-like_protein_YokD	54.299	AAC(3)-VIIa	28.81	3002541	aminoglycoside antibiotic	antibiotic inactivation	AAC(3)
OOIHLGKA_355105_Beta-lactamase_SHV-4	100.138	SHV-167	46.46	3001204	carbapenem; cephalosporin; penam	antibiotic inactivation	SHV beta-lactamase
OOIHLGKA_366239_Aminoglycoside_3_-phosphotransferase	216.083	APH(3-PRIME)-IIIa	85.71	3002647	aminoglycoside antibiotic	antibiotic inactivation	APH(3-PRIME)
OOIHLGKA_384319_Metallo-beta-lactamase_superfamily_protein	48.521	VIM-39	24.03	3002309	carbapenem; cephalosporin; cephamycin; penem; penam	antibiotic inactivation	VIM beta-lactamase
OOIHLGKA_388071_SPBc2_prophage-derived_aminoglycoside_N(3_)-acetyltransferase-like_protein_YokD	142.895	AAC(3)-IIIa	37.12	3002536	aminoglycoside antibiotic	antibiotic inactivation	AAC(3)
OOIHLGKA_391257_Beta-lactamase	69.3218	LRA-5	27.69	3002483	cephalosporin; penam	antibiotic inactivation	class A LRA beta-lactamase
OOIHLGKA_391258_Beta-lactamase	55.8398	TLA-2	20.96	3003203	cephalosporin; monobactam; fluoroquinolone antibiotic	antibiotic inactivation	TLA beta-lactamase
OOIHLGKA_391820_Beta-lactamase	108.227	Sed-1	86.44	3003561	cephalosporin; penam	antibiotic inactivation	Sed beta-lactamase
OOIHLGKA_396768_Streptogramin_A_acetyltransferase	183.341	vatF	51.98	3003744	streptogramin antibiotic	antibiotic inactivation	streptogramin vat acetyltransferase
OOIHLGKA_398634_Beta-lactamase_CTX-M-97	322.398	y56 beta-lactamase	59.69	3003558	cephalosporin; penam	antibiotic inactivation	BlaA beta-lactamase
OOIHLGKA_418069_Beta-lactamase_OXA-15	220.705	OXA-198	43.6	3001805	cephalosporin; penam	antibiotic inactivation	OXA beta-lactamase
OOIHLGKA_420469_Beta-lactamase	80.4925	EXO-1	44.57	3003564	penam	antibiotic inactivation	EXO beta-lactamase
OOIHLGKA_433324_Aminoglycoside_3_-phosphotransferase	347.821	APH(3-PRIME)-Ia	59.02	3002641	aminoglycoside antibiotic	antibiotic inactivation	APH(3-PRIME)
OOIHLGKA_457177_Beta-lactamase_PSE-4	136.732	CARB-7	62.14	3002246	penam	antibiotic inactivation	CARB beta-lactamase
OOIHLGKA_470690_Beta-lactamase	57.3806	blaF	27.08	3003562	penam	antibiotic inactivation	blaF family beta-lactamase
OOIHLGKA_474242_Erythromycin_esterase	764.222	EreB	85.44	3000363	macrolide antibiotic	antibiotic inactivation	macrolide esterase
OOIHLGKA_475770_Chloramphenicol_acetyltransferase	181.03	catQ	43.09	3002687	phenicol antibiotic	antibiotic inactivation	chloramphenicol acetyltransferase (CAT)
OOIHLGKA_491394_putative_beta-lactamase_YbxI	204.527	OXA-163	40.77	3001783	cephalosporin; penam	antibiotic inactivation	OXA beta-lactamase
OOIHLGKA_500313_Chloramphenicol_acetyltransferase	176.022	catB	60.32	3002674	phenicol antibiotic	antibiotic inactivation	chloramphenicol acetyltransferase (CAT)
OOIHLGKA_50256_SPBc2_prophage-derived_aminoglycoside_N(3_)-acetyltransferase-like_protein_YokD	58.5362	AAC(3)-VIa	25.26	3002540	aminoglycoside antibiotic	antibiotic inactivation	AAC(3)
OOIHLGKA_503531_Aminoglycoside_3_-phosphotransferase	88.9669	APH(3-PRIME)-IIb	65.67	3002645	aminoglycoside antibiotic	antibiotic inactivation	APH(3-PRIME)
OOIHLGKA_543995_Hydroxyacylglutathione_hydrolase_GloC	52.373	VIM-15	28.84	3002285	carbapenem; cephalosporin; cephamycin; penem; penam	antibiotic inactivation	VIM beta-lactamase
OOIHLGKA_570079_Streptomycin_3__-adenylyltransferase	249.21	aadA13	56.48	3002613	aminoglycoside antibiotic	antibiotic inactivation	ANT(3-DPRIME)
OOIHLGKA_579938_Beta-lactamase_PSE-4	196.052	CARB-7	65.73	3002246	penam	antibiotic inactivation	CARB beta-lactamase
OOIHLGKA_580915_Aminoglycoside_3_-phosphotransferase	347.436	APH(3-PRIME)-VIa	90.95	3002652	aminoglycoside antibiotic	antibiotic inactivation	APH(3-PRIME)
OOIHLGKA_587579_rRNA_adenine_N-6-methyltransferase	399.438	ErmA	81.07	3000347	lincosamide antibiotic; streptogramin antibiotic; macrolide antibiotic	antibiotic target alteration	Erm 23S ribosomal RNA methyltransferase
OOIHLGKA_594546_Putative_acetyltransferase	60.077	catB3	44	3002676	phenicol antibiotic	antibiotic inactivation	chloramphenicol acetyltransferase (CAT)
OOIHLGKA_596547_Metallo-beta-lactamase_type_2	169.474	CcrA	62.18	3000578	carbapenem	antibiotic inactivation	CcrA beta-lactamase
OOIHLGKA_596844_Chloramphenicol_acetyltransferase	408.683	cat	93.24	3002670	phenicol antibiotic	antibiotic inactivation	chloramphenicol acetyltransferase (CAT)
OOIHLGKA_597907_dTDP-fucosamine_acetyltransferase	354.755	SAT-2	100	3002895	nucleoside antibiotic	antibiotic inactivation	streptothricin acetyltransferase (SAT)
OOIHLGKA_599279_Beta-lactamase_CTX-M-97	141.739	CTX-M-35	65.66	3001897	cephalosporin	antibiotic inactivation	CTX-M beta-lactamase
OOIHLGKA_602377_Beta-lactamase	351.288	AER-1	61.01	3002481	penam	antibiotic inactivation	AER beta-lactamase
OOIHLGKA_62126_Metallo-beta-lactamase_type_2	77.0258	SFH-1	29.59	3000849	carbapenem	antibiotic inactivation	SFH beta-lactamase
OOIHLGKA_628891_Streptogramin_A_acetyltransferase	283.108	vatB	62.14	3002841	streptogramin antibiotic	antibiotic inactivation	streptogramin vat acetyltransferase
OOIHLGKA_642745_Bifunctional_AAC_APH	595.119	AAC(6-PRIME)-Ie-APH(2-DPRIME)-Ia	79.67	3002597	aminoglycoside antibiotic	antibiotic inactivation	APH(2-DPRIME); AAC(6-PRIME)
OOIHLGKA_645867_Extended-spectrum_beta-lactamase_PER-1	75.0998	LRA-5	56.16	3002483	cephalosporin; penam	antibiotic inactivation	class A LRA beta-lactamase
OOIHLGKA_652449_Extended-spectrum_beta-lactamase_PER-1	107.457	LRA-5	36.23	3002483	cephalosporin; penam	antibiotic inactivation	class A LRA beta-lactamase
OOIHLGKA_676613_rRNA_adenine_N-6-methyltransferase	426.402	ErmT	85.71	3000595	lincosamide antibiotic; streptogramin antibiotic; macrolide antibiotic	antibiotic target alteration	Erm 23S ribosomal RNA methyltransferase
OOIHLGKA_678135_Beta-lactamase	100.908	AER-1	55.56	3002481	penam	antibiotic inactivation	AER beta-lactamase
OOIHLGKA_678444_Carbapenem-hydrolyzing_beta-lactamase_Sme-1	215.312	SME-3	42.21	3002381	carbapenem	antibiotic inactivation	SME beta-lactamase
OOIHLGKA_685133_Aminoglycoside_6-adenylyltransferase	523.087	aad(6)	88.41	3002628	aminoglycoside antibiotic	antibiotic inactivation	ANT(6)
OOIHLGKA_685738_Streptogramin_A_acetyltransferase	277.33	vatF	59.43	3003744	streptogramin antibiotic	antibiotic inactivation	streptogramin vat acetyltransferase
OOIHLGKA_685960_Streptomycin_3__-adenylyltransferase	489.96	ANT(9)-Ia	99.17	3002630	aminoglycoside antibiotic	antibiotic inactivation	ANT(9)
OOIHLGKA_688273_Hydroxyacylglutathione_hydrolase	51.6026	HMB-1	27.13	3004092	carbapenem	antibiotic inactivation	HMB beta-lactamase
OOIHLGKA_72114_Streptogramin_A_acetyltransferase	283.878	vatB	63.11	3002841	streptogramin antibiotic	antibiotic inactivation	streptogramin vat acetyltransferase
OOIHLGKA_82687_Tetracycline_resistance_protein_TetM_from_transposon_TnFO1	793.497	tetT	58.33	3000193	tetracycline antibiotic	antibiotic target protection	tetracycline-resistant ribosomal protection protein
OOIHLGKA_89879_Aminoglycoside_3_-phosphotransferase	169.088	APH(3-PRIME)-IIa	38.98	3002644	aminoglycoside antibiotic	antibiotic inactivation	APH(3-PRIME)
OOIHLGKA_93163_rRNA_adenine_N-6-methyltransferase	366.696	ErmA	72.02	3000347	lincosamide antibiotic; streptogramin antibiotic; macrolide antibiotic	antibiotic target alteration	Erm 23S ribosomal RNA methyltransferase
PGCIKGMO_128395_SPBc2_prophage-derived_aminoglycoside_N(3_)-acetyltransferase-like_protein_YokD	73.9442	AAC(3)-IV	26.03	3002539	aminoglycoside antibiotic	antibiotic inactivation	AAC(3)
PGCIKGMO_140578_Aminoglycoside_6-adenylyltransferase	519.62	ANT(6)-Ia	86.41	3002626	aminoglycoside antibiotic	antibiotic inactivation	ANT(6)
PGCIKGMO_150852_SPBc2_prophage-derived_aminoglycoside_N(3_)-acetyltransferase-like_protein_YokD	124.405	AAC(3)-Xa	30.21	3002544	aminoglycoside antibiotic	antibiotic inactivation	AAC(3)
PGCIKGMO_178131_Metallo-beta-lactamase_type_2	93.2041	PEDO-3	46.24	3003715	carbapenem	antibiotic inactivation	subclass B1 PEDO beta-lactamase
PGCIKGMO_180818_Beta-lactamase_enzyme_family_protein	47.7506	R39	23.66	3003565	penam	antibiotic inactivation	R39 beta-lactamase
PGCIKGMO_181823_Metallo-beta-lactamase_L1_type_3	103.99	GOB-18	36.67	3004213	carbapenem; cephalosporin; penam	antibiotic inactivation	GOB beta-lactamase
PGCIKGMO_188937_Chloramphenicol_acetyltransferase_3	126.331	CatU	29.47	3003983	phenicol antibiotic	antibiotic inactivation	chloramphenicol acetyltransferase (CAT)
PGCIKGMO_190642_Beta-lactamase_OXA-2	373.244	OXA-37	65.02	3001431	cephalosporin; penam	antibiotic inactivation	OXA beta-lactamase
PGCIKGMO_191932_Hydroxyacylglutathione_hydrolase_GloC	61.2326	FEZ-1	28.74	3000606	carbapenem; cephalosporin; penam	antibiotic inactivation	FEZ beta-lactamase
PGCIKGMO_202008_Acetyltransferase_(GNAT)_family_protein	116.701	AAC(6-PRIME)-Iaj	40.33	3003677	aminoglycoside antibiotic	antibiotic inactivation	AAC(6-PRIME)
PGCIKGMO_209732_Phosphotransferase_enzyme_family_protein	562.762	mphB	88.74	3000318	macrolide antibiotic	antibiotic inactivation	macrolide phosphotransferase (MPH)
PGCIKGMO_219173_Streptogramin_A_acetyltransferase	290.426	vatB	64.88	3002841	streptogramin antibiotic	antibiotic inactivation	streptogramin vat acetyltransferase
PGCIKGMO_221973_Chloramphenicol_acetyltransferase_3	200.29	catP	87.62	3002686	phenicol antibiotic	antibiotic inactivation	chloramphenicol acetyltransferase (CAT)
PGCIKGMO_231381_Streptomycin_3__-adenylyltransferase	491.115	aadA3	93.54	3002603	aminoglycoside antibiotic	antibiotic inactivation	ANT(3-DPRIME)
PGCIKGMO_242320_SPBc2_prophage-derived_aminoglycoside_N(3_)-acetyltransferase-like_protein_YokD	71.2478	AAC(3)-Xa	33.15	3002544	aminoglycoside antibiotic	antibiotic inactivation	AAC(3)
PGCIKGMO_270884_rRNA_adenine_N-6-methyltransferase	394.815	ErmA	79.42	3000347	lincosamide antibiotic; streptogramin antibiotic; macrolide antibiotic	antibiotic target alteration	Erm 23S ribosomal RNA methyltransferase
PGCIKGMO_280871_Beta-lactamase_OXA-2	376.711	OXA-20	67.29	3001415	cephalosporin; penam	antibiotic inactivation	OXA beta-lactamase
PGCIKGMO_289024_Streptomycin_3__-adenylyltransferase	426.402	ANT(9)-Ia	87.23	3002630	aminoglycoside antibiotic	antibiotic inactivation	ANT(9)
PGCIKGMO_292845_Hydroxyacylglutathione_hydrolase_GloC	46.9802	SFB-1	24.46	3003557	cephalosporin; penam	antibiotic inactivation	SHW beta-lactamase
PGCIKGMO_292960_SPBc2_prophage-derived_aminoglycoside_N(3_)-acetyltransferase-like_protein_YokD	62.3882	AAC(3)-IV	26.81	3002539	aminoglycoside antibiotic	antibiotic inactivation	AAC(3)
PGCIKGMO_310303_Chloramphenicol_acetyltransferase	232.261	cat	66.88	3002670	phenicol antibiotic	antibiotic inactivation	chloramphenicol acetyltransferase (CAT)
PGCIKGMO_315011_rRNA_adenine_N-6-methyltransferase	407.527	ErmA	81.82	3000347	lincosamide antibiotic; streptogramin antibiotic; macrolide antibiotic	antibiotic target alteration	Erm 23S ribosomal RNA methyltransferase
PGCIKGMO_34588_Chloramphenicol_acetyltransferase	99.7525	cat86	31.09	3002672	phenicol antibiotic	antibiotic inactivation	chloramphenicol acetyltransferase (CAT)
PGCIKGMO_347572_Aminoglycoside_3_-phosphotransferase	236.113	APH(3-PRIME)-VIIa	64.12	3002654	aminoglycoside antibiotic	antibiotic inactivation	APH(3-PRIME)
PGCIKGMO_364555_Hydroxyacylglutathione_hydrolase	58.9214	VIM-7	28.57	3002277	carbapenem; cephalosporin; cephamycin; penem; penam	antibiotic inactivation	VIM beta-lactamase
PGCIKGMO_388696_Beta-lactamase_enzyme_family_protein	45.4394	VEB-8	25.26	3002377	cephalosporin; monobactam	antibiotic inactivation	VEB beta-lactamase
PGCIKGMO_409567_SPBc2_prophage-derived_aminoglycoside_N(3_)-acetyltransferase-like_protein_YokD	81.6481	AAC(3)-Xa	26.84	3002544	aminoglycoside antibiotic	antibiotic inactivation	AAC(3)
PGCIKGMO_410314_Extended-spectrum_beta-lactamase_PER-1	155.992	VEB-7	58.91	3002376	cephalosporin; monobactam	antibiotic inactivation	VEB beta-lactamase
PGCIKGMO_42459_Beta-lactamase	55.4546	CTX-M-45	23.2	3001907	cephalosporin	antibiotic inactivation	CTX-M beta-lactamase
PGCIKGMO_434822_putative_beta-lactamase_YbxI	181.8	blaR1	35.9	3000217	penam	antibiotic inactivation	blaZ beta-lactamase
PGCIKGMO_441802_Acetyltransferase_(GNAT)_family_protein	119.398	AAC(6-PRIME)-Iaj	41.76	3003677	aminoglycoside antibiotic	antibiotic inactivation	AAC(6-PRIME)
PGCIKGMO_443123_Aminoglycoside_3_-phosphotransferase	167.162	APH(3-PRIME)-IIIa	38.26	3002647	aminoglycoside antibiotic	antibiotic inactivation	APH(3-PRIME)
PGCIKGMO_460252_Hydroxyacylglutathione_hydrolase_GloC	67.3958	CAU-1	32.64	3000855	carbapenem; penam	antibiotic inactivation	CAU beta-lactamase
PGCIKGMO_462426_Virginiamycin_A_acetyltransferase	197.593	vatF	50.24	3003744	streptogramin antibiotic	antibiotic inactivation	streptogramin vat acetyltransferase
PGCIKGMO_471803_Metallo-beta-lactamase_superfamily_protein	43.8986	HMB-1	24.46	3004092	carbapenem	antibiotic inactivation	HMB beta-lactamase
PGCIKGMO_534498_Streptomycin_3__-adenylyltransferase	508.834	aadA5	96.95	3002605	aminoglycoside antibiotic	antibiotic inactivation	ANT(3-DPRIME)
PGCIKGMO_539301_Extended-spectrum_beta-lactamase_PER-1	198.749	cepA	43.58	3003559	cephalosporin	antibiotic inactivation	cepA beta-lactamase
PGCIKGMO_542884_Chloramphenicol_acetyltransferase_2	134.806	cat	70.73	3002670	phenicol antibiotic	antibiotic inactivation	chloramphenicol acetyltransferase (CAT)
PGCIKGMO_542885_Chloramphenicol_acetyltransferase	149.058	cat	60	3002670	phenicol antibiotic	antibiotic inactivation	chloramphenicol acetyltransferase (CAT)
PGCIKGMO_542892_Hydroxyacylglutathione_hydrolase_GloC	56.6102	PEDO-1	31.06	3003670	carbapenem	antibiotic inactivation	subclass B3 PEDO beta-lactamase
PGCIKGMO_546506_Chloramphenicol_acetyltransferase_3	93.2041	cat	29.38	3002670	phenicol antibiotic	antibiotic inactivation	chloramphenicol acetyltransferase (CAT)
PGCIKGMO_559663_Streptogramin_A_acetyltransferase	281.567	vatB	63.59	3002841	streptogramin antibiotic	antibiotic inactivation	streptogramin vat acetyltransferase
PGCIKGMO_571942_SPBc2_prophage-derived_aminoglycoside_N(3_)-acetyltransferase-like_protein_YokD	63.929	AAC(3)-IIc	25.74	3002535	aminoglycoside antibiotic	antibiotic inactivation	AAC(3)
PGCIKGMO_585213_Chloramphenicol_acetyltransferase_3	126.331	catIII	32.55	3002685	phenicol antibiotic	antibiotic inactivation	chloramphenicol acetyltransferase (CAT)
PGCIKGMO_587480_Tetracycline_resistance_protein_TetM_from_transposon_TnFO1	1214.52	tetT	92.15	3000193	tetracycline antibiotic	antibiotic target protection	tetracycline-resistant ribosomal protection protein
PGCIKGMO_591593_Kanamycin_nucleotidyltransferase	525.783	ANT(4-PRIME)-Ib	99.6	3003905	aminoglycoside antibiotic	antibiotic inactivation	ANT(4-PRIME)
PGCIKGMO_592649_Chloramphenicol_acetyltransferase	105.531	catI	29.02	3002683	phenicol antibiotic	antibiotic inactivation	chloramphenicol acetyltransferase (CAT)
PGCIKGMO_594084_Tetracycline_resistance_protein_TetO	680.248	tetO	52.02	3000190	tetracycline antibiotic	antibiotic target protection	tetracycline-resistant ribosomal protection protein
PGCIKGMO_74680_Beta-lactamase_enzyme_family_protein	51.6026	LEN-15	23.73	3002478	penem; penam	antibiotic inactivation	LEN beta-lactamase
PGCIKGMO_76391_SPBc2_prophage-derived_aminoglycoside_N(3_)-acetyltransferase-like_protein_YokD	50.0618	AAC(3)-IIIa	37.5	3002536	aminoglycoside antibiotic	antibiotic inactivation	AAC(3)
PGCIKGMO_76392_SPBc2_prophage-derived_aminoglycoside_N(3_)-acetyltransferase-like_protein_YokD	95.5153	AAC(3)-VIIa	37.28	3002541	aminoglycoside antibiotic	antibiotic inactivation	AAC(3)
PGCIKGMO_83159_Metallo-beta-lactamase_L1_type_3	118.242	PEDO-2	32.3	3003714	carbapenem	antibiotic inactivation	subclass B3 PEDO beta-lactamase
PHMNHNCH_00062_SPBc2_prophage-derived_aminoglycoside_N(3_)-acetyltransferase-like_protein_YokD	71.633	AAC(3)-VIIa	34.62	3002541	aminoglycoside antibiotic	antibiotic inactivation	AAC(3)
PHMNHNCH_05172_Beta-lactamase	48.1358	CTX-M-141	22.32	3001999	cephalosporin	antibiotic inactivation	CTX-M beta-lactamase
PHMNHNCH_109495_Beta-lactamase_enzyme_family_protein	45.0542	TLA-1	26.74	3003202	cephalosporin; monobactam; fluoroquinolone antibiotic	antibiotic inactivation	TLA beta-lactamase
PHMNHNCH_140086_Aminoglycoside_3-N-acetyltransferase	58.151	AAC(3)-IXa	24.84	3002543	aminoglycoside antibiotic	antibiotic inactivation	AAC(3)
PHMNHNCH_146370_Metallo-beta-lactamase_L1_type_3	115.546	BJP-1	31.84	3000856	carbapenem	antibiotic inactivation	BJP beta-lactamase
PHMNHNCH_149710_Chloramphenicol_acetyltransferase_3	93.2041	catIII	28.71	3002685	phenicol antibiotic	antibiotic inactivation	chloramphenicol acetyltransferase (CAT)
PHMNHNCH_199196_Beta-lactamase_enzyme_family_protein	40.817	ROB-1	35.79	3002995	cephalosporin; penam	antibiotic inactivation	ROB beta-lactamase
PHMNHNCH_226715_Beta-lactamase	67.781	LRA-5	28.82	3002483	cephalosporin; penam	antibiotic inactivation	class A LRA beta-lactamase
PHMNHNCH_23284_Virginiamycin_A_acetyltransferase	190.66	vatF	47.78	3003744	streptogramin antibiotic	antibiotic inactivation	streptogramin vat acetyltransferase
PHMNHNCH_252194_Tetracycline_resistance_protein_TetO	811.987	tet32	78.4	3000196	tetracycline antibiotic	antibiotic target protection	tetracycline-resistant ribosomal protection protein
PHMNHNCH_28884_putative_metallo-hydrolase	47.3654	PEDO-3	23.5	3003715	carbapenem	antibiotic inactivation	subclass B1 PEDO beta-lactamase
PHMNHNCH_67203_Beta-lactamase_enzyme_family_protein	41.9726	CTX-M-72	27.88	3001933	cephalosporin	antibiotic inactivation	CTX-M beta-lactamase
PPPHIEOL_02292_Chloramphenicol_acetyltransferase	134.42	cat	31.63	3002670	phenicol antibiotic	antibiotic inactivation	chloramphenicol acetyltransferase (CAT)
PPPHIEOL_09927_Beta-lactamase_FAR-1	60.077	SHV-94	30.81	3001146	carbapenem; cephalosporin; penam	antibiotic inactivation	SHV beta-lactamase
PPPHIEOL_104363_Chloramphenicol_acetyltransferase_3	87.4261	catIII	26.8	3002685	phenicol antibiotic	antibiotic inactivation	chloramphenicol acetyltransferase (CAT)
PPPHIEOL_108210_putative_metallo-hydrolase	56.9954	IMP-18	26.49	3002209	carbapenem; cephalosporin; cephamycin; penem; penam	antibiotic inactivation	IMP beta-lactamase
PPPHIEOL_110071_Beta-lactamase_enzyme_family_protein	105.531	CfxA6	45.79	3003097	cephamycin	antibiotic inactivation	CfxA beta-lactamase
PPPHIEOL_124891_Extended-spectrum_beta-lactamase_PER-1	171.785	CfxA3	63.28	3003003	cephamycin	antibiotic inactivation	CfxA beta-lactamase
PPPHIEOL_130184_putative_metallo-hydrolase	48.9062	PEDO-3	29.19	3003715	carbapenem	antibiotic inactivation	subclass B1 PEDO beta-lactamase
PPPHIEOL_137018_Extended-spectrum_beta-lactamase_PER-1	122.865	cepA	45.38	3003559	cephalosporin	antibiotic inactivation	cepA beta-lactamase
PPPHIEOL_154223_Beta-lactamase_enzyme_family_protein	46.595	TLA-2	23.79	3003203	cephalosporin; monobactam; fluoroquinolone antibiotic	antibiotic inactivation	TLA beta-lactamase
PPPHIEOL_158559_SPBc2_prophage-derived_aminoglycoside_N(3_)-acetyltransferase-like_protein_YokD	93.5893	AAC(3)-VIa	31.72	3002540	aminoglycoside antibiotic	antibiotic inactivation	AAC(3)
PPPHIEOL_166307_Beta-lactamase_1	304.679	Bla1	49.84	3000090	penam	antibiotic inactivation	class A Bacillus anthracis Bla beta-lactamase
PPPHIEOL_170088_Hydroxyacylglutathione_hydrolase	47.7506	LRA-8	29.06	3002487	cephalosporin; penam	antibiotic inactivation	subclass B3 LRA beta-lactamase
PPPHIEOL_172411_Aminoglycoside_3-N-acetyltransferase	66.2402	AAC(3)-Xa	29.48	3002544	aminoglycoside antibiotic	antibiotic inactivation	AAC(3)
PPPHIEOL_174916_Beta-lactamase_enzyme_family_protein	44.669	LRA-5	24.86	3002483	cephalosporin; penam	antibiotic inactivation	class A LRA beta-lactamase
PPPHIEOL_183187_SPBc2_prophage-derived_aminoglycoside_N(3_)-acetyltransferase-like_protein_YokD	91.6633	AAC(3)-IXa	28.46	3002543	aminoglycoside antibiotic	antibiotic inactivation	AAC(3)
PPPHIEOL_188988_SPBc2_prophage-derived_aminoglycoside_N(3_)-acetyltransferase-like_protein_YokD	149.058	AAC(3)-Xa	34.9	3002544	aminoglycoside antibiotic	antibiotic inactivation	AAC(3)
PPPHIEOL_189046_Virginiamycin_A_acetyltransferase	192.586	vatF	48.77	3003744	streptogramin antibiotic	antibiotic inactivation	streptogramin vat acetyltransferase
PPPHIEOL_194015_Hydroxyacylglutathione_hydrolase_GloC	49.6766	IND-1	30.68	3002256	carbapenem	antibiotic inactivation	IND beta-lactamase
PPPHIEOL_200146_Chloramphenicol_acetyltransferase	80.4925	cat	50	3002670	phenicol antibiotic	antibiotic inactivation	chloramphenicol acetyltransferase (CAT)
PPPHIEOL_20325_Extended-spectrum_beta-lactamase_PER-1	357.066	CfxA	60.52	3003001	cephamycin	antibiotic inactivation	CfxA beta-lactamase
PPPHIEOL_206394_Streptomycin_3__-adenylyltransferase	342.043	ANT(9)-Ia	69.1	3002630	aminoglycoside antibiotic	antibiotic inactivation	ANT(9)
PPPHIEOL_206990_Chloramphenicol_acetyltransferase	167.548	CatU	38.57	3003983	phenicol antibiotic	antibiotic inactivation	chloramphenicol acetyltransferase (CAT)
PPPHIEOL_213744_Chloramphenicol_acetyltransferase_3	136.732	cat	37.57	3002670	phenicol antibiotic	antibiotic inactivation	chloramphenicol acetyltransferase (CAT)
PPPHIEOL_214147_Beta-lactamase	67.781	TLA-2	26.47	3003203	cephalosporin; monobactam; fluoroquinolone antibiotic	antibiotic inactivation	TLA beta-lactamase
PPPHIEOL_221836_Chloramphenicol_acetyltransferase	103.99	cat	30.58	3002670	phenicol antibiotic	antibiotic inactivation	chloramphenicol acetyltransferase (CAT)
PPPHIEOL_24748_SPBc2_prophage-derived_aminoglycoside_N(3_)-acetyltransferase-like_protein_YokD	119.013	AAC(3)-Xa	32.03	3002544	aminoglycoside antibiotic	antibiotic inactivation	AAC(3)
PPPHIEOL_250875_Beta-lactamase_enzyme_family_protein	49.6766	LRA-5	19.71	3002483	cephalosporin; penam	antibiotic inactivation	class A LRA beta-lactamase
PPPHIEOL_252472_Hydroxyacylglutathione_hydrolase_GloC	51.2174	GOB-1	24.55	3000850	carbapenem; cephalosporin; penam	antibiotic inactivation	GOB beta-lactamase
PPPHIEOL_263185_Beta-lactamase_enzyme_family_protein	44.2838	KPC-15	22.57	3002325	carbapenem; monobactam; cephalosporin; penam	antibiotic inactivation	KPC beta-lactamase
PPPHIEOL_275719_Streptogramin_A_acetyltransferase	121.324	vatB	44.96	3002841	streptogramin antibiotic	antibiotic inactivation	streptogramin vat acetyltransferase
PPPHIEOL_288404_Carbapenem-hydrolyzing_beta-lactamase_Sme-1	63.5438	SME-3	21.2	3002381	carbapenem	antibiotic inactivation	SME beta-lactamase
PPPHIEOL_290541_Virginiamycin_A_acetyltransferase	188.734	vatF	48.34	3003744	streptogramin antibiotic	antibiotic inactivation	streptogramin vat acetyltransferase
PPPHIEOL_30053_putative_polyketide_biosynthesis_zinc-dependent_hydrolase_BaeB	55.0694	IMP-11	25.76	3002202	carbapenem; cephalosporin; cephamycin; penem; penam	antibiotic inactivation	IMP beta-lactamase
PPPHIEOL_301460_Streptomycin_3__-adenylyltransferase	493.041	aadA22	93.54	3002619	aminoglycoside antibiotic	antibiotic inactivation	ANT(3-DPRIME)
PPPHIEOL_314881_Extended-spectrum_beta-lactamase_PER-1	178.333	cepA	37.55	3003559	cephalosporin	antibiotic inactivation	cepA beta-lactamase
PPPHIEOL_323983_Beta-lactamase_enzyme_family_protein	55.0694	LRA-5	28.9	3002483	cephalosporin; penam	antibiotic inactivation	class A LRA beta-lactamase
PPPHIEOL_333009_Extended-spectrum_beta-lactamase_PER-1	413.305	CfxA3	69.57	3003003	cephamycin	antibiotic inactivation	CfxA beta-lactamase
PPPHIEOL_345587_Streptogramin_A_acetyltransferase	293.123	vatB	65.22	3002841	streptogramin antibiotic	antibiotic inactivation	streptogramin vat acetyltransferase
PPPHIEOL_346536_SPBc2_prophage-derived_aminoglycoside_N(3_)-acetyltransferase-like_protein_YokD	133.265	AAC(3)-IXa	31.09	3002543	aminoglycoside antibiotic	antibiotic inactivation	AAC(3)
PPPHIEOL_366329_Chloramphenicol_acetyltransferase	296.975	catP	61.84	3002686	phenicol antibiotic	antibiotic inactivation	chloramphenicol acetyltransferase (CAT)
PPPHIEOL_368699_putative_metallo-hydrolase	52.7582	IMP-25	26.71	3002216	carbapenem; cephalosporin; cephamycin; penem; penam	antibiotic inactivation	IMP beta-lactamase
PPPHIEOL_374817_Beta-lactamase_enzyme_family_protein	53.5286	cepA	35.14	3003559	cephalosporin	antibiotic inactivation	cepA beta-lactamase
PPPHIEOL_387064_Extended-spectrum_beta-lactamase_PER-1	165.236	cepA	38.43	3003559	cephalosporin	antibiotic inactivation	cepA beta-lactamase
PPPHIEOL_393964_Chloramphenicol_acetyltransferase	91.2781	catP	34.72	3002686	phenicol antibiotic	antibiotic inactivation	chloramphenicol acetyltransferase (CAT)
PPPHIEOL_400849_2__-aminoglycoside_nucleotidyltransferase	358.607	ANT(2-DPRIME)-Ia	99.44	3000230	aminoglycoside antibiotic	antibiotic inactivation	ANT(2-DPRIME)
PPPHIEOL_406732_Chloramphenicol_acetyltransferase	88.1965	cat	25	3002670	phenicol antibiotic	antibiotic inactivation	chloramphenicol acetyltransferase (CAT)
PPPHIEOL_407655_Chloramphenicol_acetyltransferase	180.644	cat	42.5	3002670	phenicol antibiotic	antibiotic inactivation	chloramphenicol acetyltransferase (CAT)
PPPHIEOL_408743_Aminoglycoside_3_-phosphotransferase	127.102	APH(3-PRIME)-IIIa	40.96	3002647	aminoglycoside antibiotic	antibiotic inactivation	APH(3-PRIME)
PPPHIEOL_413984_Metallo-beta-lactamase_L1_type_3	111.694	BJP-1	28.67	3000856	carbapenem	antibiotic inactivation	BJP beta-lactamase
PPPHIEOL_414210_Bifunctional_AAC_APH	784.252	AAC(6-PRIME)-Ie-APH(2-DPRIME)-Ia	78.08	3002597	aminoglycoside antibiotic	antibiotic inactivation	APH(2-DPRIME); AAC(6-PRIME)
PPPHIEOL_421856_Chloramphenicol_acetyltransferase_3	110.538	cat	30.39	3002670	phenicol antibiotic	antibiotic inactivation	chloramphenicol acetyltransferase (CAT)
PPPHIEOL_426699_Chloramphenicol_acetyltransferase	114.39	catII	30.5	3002684	phenicol antibiotic	antibiotic inactivation	chloramphenicol acetyltransferase (CAT)
PPPHIEOL_445381_Extended-spectrum_beta-lactamase_PER-1	232.261	cepA	41.61	3003559	cephalosporin	antibiotic inactivation	cepA beta-lactamase
PPPHIEOL_448003_Chloramphenicol_acetyltransferase_3	97.8265	catIII	28.64	3002685	phenicol antibiotic	antibiotic inactivation	chloramphenicol acetyltransferase (CAT)
PPPHIEOL_45926_Chloramphenicol_acetyltransferase	167.162	CatU	35.19	3003983	phenicol antibiotic	antibiotic inactivation	chloramphenicol acetyltransferase (CAT)
PPPHIEOL_472951_Beta-lactamase_enzyme_family_protein	61.6178	LRA-5	24.9	3002483	cephalosporin; penam	antibiotic inactivation	class A LRA beta-lactamase
PPPHIEOL_491369_putative_metallo-hydrolase	68.9366	BJP-1	35.71	3000856	carbapenem	antibiotic inactivation	BJP beta-lactamase
PPPHIEOL_505864_Chloramphenicol_acetyltransferase_3	89.3521	catIII	25.74	3002685	phenicol antibiotic	antibiotic inactivation	chloramphenicol acetyltransferase (CAT)
PPPHIEOL_523292_Chloramphenicol_acetyltransferase_3	173.711	catB	35.38	3002674	phenicol antibiotic	antibiotic inactivation	chloramphenicol acetyltransferase (CAT)
PPPHIEOL_531054_Virginiamycin_A_acetyltransferase	170.629	vatB	43.59	3002841	streptogramin antibiotic	antibiotic inactivation	streptogramin vat acetyltransferase
PPPHIEOL_540532_Chloramphenicol_acetyltransferase	179.874	catP	37.62	3002686	phenicol antibiotic	antibiotic inactivation	chloramphenicol acetyltransferase (CAT)
PPPHIEOL_542735_Aminoglycoside_N(6_)-acetyltransferase_type_1	382.104	AAC(6-PRIME)-IIa	100	3002594	aminoglycoside antibiotic	antibiotic inactivation	AAC(6-PRIME)
PPPHIEOL_576556_Chloramphenicol_acetyltransferase	80.4925	catIII	27.07	3002685	phenicol antibiotic	antibiotic inactivation	chloramphenicol acetyltransferase (CAT)
PPPHIEOL_67811_Beta-lactamase_enzyme_family_protein	48.9062	TLA-1	29.27	3003202	cephalosporin; monobactam; fluoroquinolone antibiotic	antibiotic inactivation	TLA beta-lactamase
PPPHIEOL_68938_Virginiamycin_A_acetyltransferase	202.216	vatF	49.76	3003744	streptogramin antibiotic	antibiotic inactivation	streptogramin vat acetyltransferase
PPPHIEOL_88536_Hydroxyacylglutathione_hydrolase_GloC	43.5134	BcII	26.87	3002878	cephalosporin; penam	antibiotic inactivation	Bc beta-lactamase
