# Supplementary material for: Environmental remodeling of human gut microbiota and antibiotic resistome in livestock farms
Source: Nat Commun. 2020 Mar 18;11:1427. doi: 10.1038/s41467-020-15222-y (PMC7080799; doi:10.1038/s41467-020-15222-y)
Supplement: Supplementary file 8 — Supplementary Data 5 [file 41467_2020_15222_MOESM8_ESM.xlsx]

## Sheet: Supplementary Data 5
Data production							De novo assembly									Gene prediction
Sample ID	Swine farm ID	Sample type	No. of raw reads	Total base (Gbp)	No. of high quality reads	Total base (Gbp)	No. of contigs	Total length (bp)	N50 length (bp)	Max length (bp)	Min length (bp)	G+C content (%)	PE reads mapped (%)	SE reads mapped (%)	Total reads mapped (%)	No. of genes	Total length (bp)	Average length (bp)	% reads mapping to GeneSet
D-e-a	D	dust	76800450	11.52	73738859	11.06	749140	721173630	1520	95262	200	54.41	0.6537	0.1482	0.8019	914209	429433173	469.7	0.3943
D-e-p	D	swine feces	85074492	12.76	82106515	12.32	1278238	857252209	716	89409	200	47.27	0.507	0.1728	0.6798	1676832	737783382	440	0.5325
D-e-s	D	soil	81274900	12.19	78334016	11.75	1081726	686671110	623	130952	200	58.19	0.3607	0.1738	0.5345	1393561	598469274	429.5	0.3309
D-e-w	D	sewage	71721022	10.76	69084939	10.36	1265697	755192483	603	64363	200	47.28	0.3433	0.2084	0.5517	1633247	638785869	391.1	0.3939
H-e-a	H	dust	76957644	11.54	69879205	10.48	1671229	1081893771	672	81609	200	50.11	0.3875	0.1708	0.5583	1375018	565850784	411.5	0.4061
H-e-p	H	swine feces	67924538	10.19	64783120	9.72	768836	709920103	1281	519007	200	48.27	0.645	0.1637	0.8087	1173325	621379497	529.6	0.7702
H-e-s	H	soil	91927388	13.79	85160727	12.77	1053593	697036012	696	622678	200	59.77	0.2217	0.1458	0.3675	1390918	612332283	440.2	0.2494
H-e-w	H	sewage	66809072	10.02	62726956	9.41	998074	709815518	829	363852	200	42.02	0.4606	0.2598	0.7204	1393457	612548673	439.6	0.5524
S-e-a	S	dust	76316090	11.45	71482367	10.72	1386622	925415380	670	155742	200	46.1	0.3408	0.1959	0.5367	1196693	492726855	411.7	0.3005
S-e-p	S	swine feces	73381796	11.01	67846474	10.18	742013	644273973	1183	923127	200	43.52	0.605	0.2071	0.8121	1147504	551733765	480.8	0.7131
S-e-s	S	soil	88006300	13.2	80844811	12.13	670893	353005086	509	634082	200	63.76	0.1219	0.1306	0.2525	805884	306461022	380.3	0.1262
S-e-w	S	sewage	85796138	12.87	81743117	12.26	1211320	911057258	870	333823	200	45.72	0.4848	0.2008	0.6856	1734395	784445592	452.3	0.4864
