# Supplementary material for: Environmental remodeling of human gut microbiota and antibiotic resistome in livestock farms
Source: Nat Commun. 2020 Mar 18;11:1427. doi: 10.1038/s41467-020-15222-y (PMC7080799; doi:10.1038/s41467-020-15222-y)
Supplement: Supplementary file 9 — Supplementary Data 6 [file 41467_2020_15222_MOESM9_ESM.xlsx]

## Sheet: Supplementary Data 6
Student ID	Tranmissed species name	% Abundance at T3	Source environmental ID	Source environment type
I	Serratia marcescens	0.0001	D-e-s	soil
J	Alistipes putredinis	0.0002	D-e-s	soil
J	Bacteroides dorei	0.002	D-e-s	soil
J	Bacteroides fragilis	0.0007	D-e-s	soil
J	Bacteroides uniformis	0.0007	D-e-s	soil
J	Bacteroides xylanisolvens	0.0002	D-e-s	soil
J	Clostridium bolteae	0.0003	D-e-s	soil
J	Escherichia coli	0.0016	D-e-s	soil
J	Faecalibacterium prausnitzii	0.0001	D-e-s	soil
J	Roseburia inulinivorans	0.0091	D-e-s	soil
J	Ruminococcus bromii	0.0962	D-e-s	soil
J	Ruminococcus gnavus	0.0004	D-e-s	soil
J	Ruminococcus obeum	0.0002	D-e-s	soil
J	Serratia marcescens	0.0052	D-e-s	soil
J	Streptococcus salivarius	0.0001	D-e-s	soil
K	Bacteroides uniformis	0.0002	D-e-p	swine feces
K	Bifidobacterium longum	0.002	D-e-p	swine feces
K	Bifidobacterium pseudocatenulatum	0.0001	D-e-p	swine feces
K	Clostridium bolteae	0.0004	D-e-p	swine feces
K	Enterobacter cloacae	0.0001	D-e-p	swine feces
K	Enterococcus faecium	0.0008	D-e-p	swine feces
K	Escherichia coli	0.1704	D-e-p	swine feces
K	Escherichia fergusonii	0.002	D-e-p	swine feces
K	Faecalibacterium prausnitzii	0.0004	D-e-p	swine feces
K	Lachnospiraceae bacterium 5_1_63FAA	0.0035	D-e-p	swine feces
K	Prevotella copri	0.0003	D-e-p	swine feces
K	Pseudomonas putida	0.0002	D-e-p	swine feces
K	Roseburia inulinivorans	0.0018	D-e-p	swine feces
K	Ruminococcus bromii	0.0002	D-e-p	swine feces
K	Ruminococcus gnavus	0.0013	D-e-p	swine feces
K	Ruminococcus lactaris	0.0001	D-e-p	swine feces
K	Ruminococcus obeum	0.0007	D-e-p	swine feces
K	Serratia marcescens	0.014	D-e-p	swine feces
K	Weissella cibaria	0.0001	D-e-p	swine feces
L	Bacteroides plebeius	0.0001	D-e-p	swine feces
L	Bacteroides uniformis	0.0004	D-e-p	swine feces
L	Clostridium bolteae	0.0001	D-e-p	swine feces
L	Escherichia coli	0.0976	D-e-p	swine feces
L	Faecalibacterium prausnitzii	0.0004	D-e-p	swine feces
L	Lachnospiraceae bacterium 5_1_63FAA	0.0012	D-e-p	swine feces
L	Ruminococcus gnavus	0.0008	D-e-p	swine feces
L	Serratia marcescens	0.005	D-e-p	swine feces
M	Bacteroides plebeius	0.0001	H-e-p	swine feces
M	Bifidobacterium longum	0.0001	H-e-p	swine feces
M	Collinsella aerofaciens	0.0001	H-e-p	swine feces
M	Dorea formicigenerans	0.0001	H-e-p	swine feces
M	Dorea longicatena	0.0001	H-e-p	swine feces
M	Escherichia coli	0.0003	H-e-p	swine feces
M	Eubacterium biforme	0.0003	H-e-p	swine feces
M	Eubacterium eligens	0.0001	H-e-p	swine feces
M	Eubacterium rectale	0.0004	H-e-p	swine feces
M	Faecalibacterium prausnitzii	0.0029	H-e-p	swine feces
M	Flavonifractor plautii	0.0003	H-e-p	swine feces
M	Phascolarctobacterium succinatutens	0.0316	H-e-p	swine feces
M	Prevotella copri	0.0075	H-e-p	swine feces
M	Prevotella stercorea	0.0066	H-e-p	swine feces
M	Roseburia inulinivorans	0.0001	H-e-p	swine feces
M	Ruminococcus callidus	0.0001	H-e-p	swine feces
M	Serratia marcescens	0.0021	H-e-p	swine feces
N	Faecalibacterium prausnitzii	0.0001	H-e-p	swine feces
N	Phascolarctobacterium succinatutens	0.0009	H-e-p	swine feces
N	Prevotella copri	0.002	H-e-p	swine feces
P	Collinsella aerofaciens	0.0001	H-e-p	swine feces
P	Coprococcus catus	0.0001	H-e-p	swine feces
P	Dorea formicigenerans	0.0001	H-e-p	swine feces
P	Dorea longicatena	0.0001	H-e-p	swine feces
P	Eubacterium rectale	0.0001	H-e-p	swine feces
P	Faecalibacterium prausnitzii	0.0002	H-e-p	swine feces
P	Phascolarctobacterium succinatutens	0.0002	H-e-p	swine feces
P	Pseudomonas putida	0.0001	H-e-w	sewage
P	Pseudomonas putida	0.0008	H-e-p	swine feces
P	Ruminococcus obeum	0.0002	H-e-p	swine feces
P	Serratia marcescens	0.0004	H-e-w	sewage
P	Serratia marcescens	0.0003	H-e-s	soil
P	Serratia marcescens	0.0006	H-e-p	swine feces
Q	Burkholderiales bacterium 1_1_47	0.0001	S-e-p	swine feces
Q	Collinsella aerofaciens	0.0001	S-e-p	swine feces
Q	Enterococcus faecium	0.0009	S-e-p	swine feces
Q	Escherichia coli	0.0002	S-e-p	swine feces
Q	Eubacterium biforme	0.0004	S-e-p	swine feces
Q	Eubacterium eligens	0.0001	S-e-p	swine feces
Q	Faecalibacterium prausnitzii	0.001	S-e-p	swine feces
Q	Lachnospiraceae bacterium 8_1_57FAA	0.0009	S-e-p	swine feces
Q	Paraprevotella clara	0.0001	S-e-p	swine feces
Q	Phascolarctobacterium succinatutens	0.0098	S-e-p	swine feces
Q	Prevotella copri	0.0025	S-e-p	swine feces
Q	Prevotella stercorea	0.003	S-e-p	swine feces
Q	Roseburia inulinivorans	0.0004	S-e-p	swine feces
Q	Serratia marcescens	0.0008	S-e-p	swine feces
W	Bacteroides caccae	0.0002	S-e-p	swine feces
W	Bacteroides uniformis	0.0004	S-e-p	swine feces
W	Collinsella aerofaciens	0.0007	S-e-p	swine feces
W	Coprococcus catus	0.0008	S-e-p	swine feces
W	Dorea formicigenerans	0.0027	S-e-p	swine feces
W	Eubacterium biforme	0.0023	S-e-p	swine feces
W	Eubacterium eligens	0.0022	S-e-p	swine feces
W	Methanobrevibacter smithii	0.011	S-e-p	swine feces
W	Phascolarctobacterium succinatutens	0.0001	S-e-p	swine feces
W	Ruminococcus obeum	0.001	S-e-p	swine feces
W	Ruminococcus torques	0.0035	S-e-p	swine feces
W	Serratia marcescens	0.0068	S-e-p	swine feces
X	Bacteroides uniformis	0.0002	S-e-p	swine feces
X	Catenibacterium mitsuokai	0.0019	S-e-p	swine feces
X	Collinsella aerofaciens	0.0074	S-e-p	swine feces
X	Coprococcus catus	0.001	S-e-p	swine feces
X	Dorea formicigenerans	0.0066	S-e-p	swine feces
X	Eubacterium biforme	0.0061	S-e-p	swine feces
X	Eubacterium eligens	0.0011	S-e-p	swine feces
X	Exiguobacterium pavilionensis	0.0002	S-e-p	swine feces
X	Lactobacillus reuteri	0.0008	S-e-p	swine feces
X	Lactobacillus salivarius	0.0004	S-e-p	swine feces
X	Methanobrevibacter smithii	0.0099	S-e-p	swine feces
X	Pseudomonas putida	0.0024	S-e-p	swine feces
X	Roseburia inulinivorans	0.0003	S-e-p	swine feces
X	Ruminococcus bromii	0.0001	S-e-p	swine feces
X	Ruminococcus obeum	0.0037	S-e-p	swine feces
X	Ruminococcus torques	0.0018	S-e-p	swine feces
X	Serratia marcescens	0.0182	S-e-p	swine feces
Y	Bacteroides stercoris	0.0001	S-e-p	soil
Y	Collinsella aerofaciens	0.0001	S-e-p	soil
Y	Dorea longicatena	0.0001	S-e-p	soil
Y	Eubacterium eligens	0.0001	S-e-p	soil
Y	Eubacterium hallii	0.0005	S-e-p	soil
Y	Eubacterium rectale	0.0001	S-e-p	soil
Y	Pseudomonas putida	0.0012	S-e-p	soil
Y	Ruminococcus bromii	0.0017	S-e-p	soil
Y	Ruminococcus obeum	0.0006	S-e-p	soil
Y	Serratia marcescens	0.0106	S-e-p	soil
Z	Catenibacterium mitsuokai	0.0008	S-e-s	soil
Z	Collinsella aerofaciens	0.0003	S-e-s	soil
Z	Dorea formicigenerans	0.0008	S-e-s	soil
Z	Dorea longicatena	0.0001	S-e-s	soil
Z	Eubacterium biforme	0.0006	S-e-s	soil
Z	Eubacterium eligens	0.0001	S-e-s	soil
Z	Eubacterium hallii	0.0024	S-e-s	soil
Z	Eubacterium rectale	0.0005	S-e-s	soil
Z	Pseudomonas putida	0.0035	S-e-s	soil
Z	Ruminococcus bromii	0.0001	S-e-a	dust
Z	Ruminococcus bromii	0.0078	S-e-s	soil
Z	Ruminococcus obeum	0.0005	S-e-s	soil
Z	Ruminococcus torques	0.0001	S-e-s	soil
Z	Serratia marcescens	0.014	S-e-s	soil
