# Supplementary material for: Environmental remodeling of human gut microbiota and antibiotic resistome in livestock farms
Source: Nat Commun. 2020 Mar 18;11:1427. doi: 10.1038/s41467-020-15222-y (PMC7080799; doi:10.1038/s41467-020-15222-y)
Supplement: Supplementary file 10 — Supplementary Data 7 [file 41467_2020_15222_MOESM10_ESM.xlsx]

## Sheet: Supplementary Data 7
Subject	Human gut microbiome species	Environmental type	Assembled genome size: student	Assembled genome size: environment	Coverage	ANI	16S rRNA gene similarity
Z	Collinsella aerofaciens	swine feces	1926582	2065234	97.81	99.99	100
J	Escherichia coli	swine feces	5372090	5353085	97.94	99.23	99.9
K	Escherichia coli	swine feces	5113252	5353085	97.03	98.92	100
L	Escherichia coli	swine feces	5356818	5353085	98.48	98.95	100
M	Phascolarctobacterium succinatutens	swine feces	1655936	1975915	94.99	99.23	99.9
Q	Phascolarctobacterium succinatutens	swine feces	1487204	1975915	92.65	99.27	100
M	Prevotella stercorea	swine feces	2909013	2370751	81.06	99.87	99.7
Q	Prevotella stercorea	swine feces	2880367	2370751	82.27	99.84	100
Z	Serratia marcescens	soil	5044655	5820911	99.09	99.99	100
