# Supplementary material for: Environmental remodeling of human gut microbiota and antibiotic resistome in livestock farms
Source: Nat Commun. 2020 Mar 18;11:1427. doi: 10.1038/s41467-020-15222-y (PMC7080799; doi:10.1038/s41467-020-15222-y)
Supplement: Supplementary file 11 — Supplementary Data 8 [file 41467_2020_15222_MOESM11_ESM.xlsx]

## Sheet: Supplementary Data 8
Student ID	Tranmissed ARG name	% Abundance at T3	Source environmental ID	Source environment type	ARG type
H	gb|CBH51823_1|ARO_3000556|tet44__Campylobacter_fetus_subsp__fetus_	0.0001	D-e-w	sewage	Tetracycline-Resistant Ribosomal Protection Protein
H	gb|NP_863643_1|ARO_3002597|AAC(6_)-Ie-APH(2__)-Ia__Staphylococcus_aureus_	0.0001	D-e-w	sewage	Aminoglycoside Acetyltransferase (AAC)
I	AOGMENHM_328054_Beta-lactamase_enzyme_family_protein	0.0001	D-e-s	soil	Class A Beta-Lactamase
I	BAIAEKAF_101103_Hydroxyacylglutathione_hydrolase_GloC	0.0002	D-e-s	soil	Subclass B3 Beta-Lactamase
I	BIBHEKIF_203361_Tetracycline_resistance_protein_TetO	0.0008	D-e-s	soil	Tetracycline-Resistant Ribosomal Protection Protein
I	CBEPHJEN_156971_Tetracycline_resistance_protein_TetO	0.0002	D-e-s	soil	Tetracycline Inactivation Enzyme
I	DADBGLPE_278094_Metallo-beta-lactamase_superfamily_protein	0.0003	D-e-s	soil	Subclass B1 Beta-Lactamase
I	DIFNFNKP_254576_Tetracycline_resistance_protein_TetO	0.0005	D-e-s	soil	Tetracycline-Resistant Ribosomal Protection Protein
I	EBMMIKLL_126108_Lincosamide_resistance_protein	0.0003	D-e-s	soil	Lincosamide Nucleotidyltransferase (LIN)
I	gb|AAA26549_1|ARO_3002549|AAC(6_)-Ic__Serratia_marcescens_	0.0014	D-e-s	soil	Aminoglycoside Acetyltransferase (AAC)
I	gb|AAA27471_1|ARO_3000205|tetX__Bacteroides_fragilis_	0.0007	D-e-s	soil	Tetracycline Inactivation Enzyme
I	gb|AAB51421_1|ARO_3002686|catP__Clostridium_perfringens_	0.0002	D-e-s	soil	Chloramphenicol Acetyltransferase (CAT)
I	gb|AAB53445_1|ARO_3002897|SAT-4__Campylobacter_coli_	0.0001	D-e-s	soil	streptothricin acetyltransferase (SAT)
I	gb|AAC23556_1|ARO_3002660|APH(6)-Id__Pseudomonas_aeruginosa_	0.0002	D-e-s	soil	Aminoglycoside Phosphotransferase (APH)
I	gb|AAC76093_1|ARO_3002986|bacA__Escherichia_coli_str__K-12_substr__MG1655_	0.0004	D-e-s	soil	Multidrug Efflux Pump
I	gb|ACJ47200_1|ARO_3002612|aadA12__Escherichia_coli_	0.0118	D-e-s	soil	Aminoglycoside Nucleotidyltransferase (ANT)
I	gb|AEJ33969_1|ARO_3000410|sul1__Vibrio_fluvialis_	0.0021	D-e-s	soil	Dihydropteroate Synthase
I	gb|AET35493_1|ARO_3001777|OXA-347__uncultured_bacterium_	0.001	D-e-s	soil	Class D Beta-Lactamase
I	gb|AKN19287_1|ARO_3002578|AAC(6_)-Ib7__Salmonella_enterica_subsp__enterica_serovar_Corvallis_	0.0032	D-e-s	soil	Aminoglycoside Acetyltransferase (AAC)
I	gb|CAC41371_2|ARO_3000196|tet32__Clostridiaceae_bacterium_K10_	0.0006	D-e-s	soil	Tetracycline-Resistant Ribosomal Protection Protein
I	gb|CAJ67339_1|ARO_3000186|tetM__Clostridium_difficile_630_	0.0005	D-e-s	soil	Tetracycline-Resistant Ribosomal Protection Protein
I	IFAENGEE_26412_Dihydropteroate_synthase	0.0001	D-e-s	soil	Dihydropteroate Synthase
I	LNPDPNLG_85060_Aminoglycoside_6-adenylyltransferase	0.0003	D-e-s	soil	Aminoglycoside Nucleotidyltransferase (ANT)
I	PGCIKGMO_231381_Streptomycin_3__-adenylyltransferase	0.0073	D-e-s	soil	Aminoglycoside Nucleotidyltransferase (ANT)
I	PPPHIEOL_301460_Streptomycin_3__-adenylyltransferase	0.0005	D-e-s	soil	Aminoglycoside Nucleotidyltransferase (ANT)
I	ABEFJIKA_12582_Aminoglycoside_3_-phosphotransferase	0.0008	D-e-p	swine feces	Aminoglycoside Phosphotransferase (APH)
I	AOGMENHM_35390_Chloramphenicol_acetyltransferase	0.0026	D-e-p	swine feces	Chloramphenicol Acetyltransferase (CAT)
I	CBEPHJEN_255836_Aminoglycoside_6-adenylyltransferase	0.0025	D-e-p	swine feces	Aminoglycoside Nucleotidyltransferase (ANT)
I	CBEPHJEN_365504_Aminoglycoside_3_-phosphotransferase	0.0001	D-e-p	swine feces	Aminoglycoside Phosphotransferase (APH)
I	CBEPHJEN_777345_Tetracycline_resistance_protein_TetM_from_transposon_TnFO1	0.0003	D-e-p	swine feces	Tetracycline-Resistant Ribosomal Protection Protein
I	CBEPHJEN_779042_Streptomycin_3__-adenylyltransferase	0.0035	D-e-p	swine feces	Aminoglycoside Nucleotidyltransferase (ANT)
I	DADBGLPE_222738_Aminoglycoside_6-adenylyltransferase	0.001	D-e-p	swine feces	Aminoglycoside Nucleotidyltransferase (ANT)
I	DIFNFNKP_15427_Streptomycin_3__-adenylyltransferase	0.0005	D-e-p	swine feces	Aminoglycoside Nucleotidyltransferase (ANT)
I	DIFNFNKP_254576_Tetracycline_resistance_protein_TetO	0.0029	D-e-p	swine feces	Tetracycline-Resistant Ribosomal Protection Protein
I	EBMMIKLL_126108_Lincosamide_resistance_protein	0.0048	D-e-p	swine feces	Lincosamide Nucleotidyltransferase (LIN)
I	EGCKFNPJ_139532_Lincosamide_resistance_protein	0.0005	D-e-p	swine feces	Lincosamide Nucleotidyltransferase (LIN)
I	gb|AAA26549_1|ARO_3002549|AAC(6_)-Ic__Serratia_marcescens_	0.0001	D-e-p	swine feces	Aminoglycoside Acetyltransferase (AAC)
I	gb|AAA27471_1|ARO_3000205|tetX__Bacteroides_fragilis_	0.0001	D-e-p	swine feces	Tetracycline Inactivation Enzyme
I	gb|AAB53445_1|ARO_3002897|SAT-4__Campylobacter_coli_	0.0008	D-e-p	swine feces	streptothricin acetyltransferase (SAT)
I	gb|AAC23556_1|ARO_3002660|APH(6)-Id__Pseudomonas_aeruginosa_	0.0002	D-e-p	swine feces	Aminoglycoside Phosphotransferase (APH)
I	gb|AAC75314_1|ARO_3003578|pmrF__Escherichia_coli_str__K-12_substr__MG1655_	0.0004	D-e-p	swine feces	Multidrug Efflux Pump
I	gb|AAC75315_1|ARO_3002985|arnA__Escherichia_coli_str__K-12_substr__MG1655_	0.0006	D-e-p	swine feces	Multidrug Efflux Pump
I	gb|AAC76093_1|ARO_3002986|bacA__Escherichia_coli_str__K-12_substr__MG1655_	0.0003	D-e-p	swine feces	Multidrug Efflux Pump
I	gb|AAD23513_1|ARO_3003002|CfxA2__Prevotella_intermedia_	0.0002	D-e-p	swine feces	Class A Beta-Lactamase
I	gb|AAT45742_1|ARO_3000988|TEM-126__Escherichia_coli_	0.0007	D-e-p	swine feces	Class A Beta-Lactamase
I	gb|ACJ47200_1|ARO_3002612|aadA12__Escherichia_coli_	0.0091	D-e-p	swine feces	Aminoglycoside Nucleotidyltransferase (ANT)
I	gb|ACT97371_1|ARO_3003097|CfxA6__uncultured_organism_	0.0001	D-e-p	swine feces	Class A Beta-Lactamase
I	gb|AEJ33969_1|ARO_3000410|sul1__Vibrio_fluvialis_	0.0001	D-e-p	swine feces	Dihydropteroate Synthase
I	gb|AKN19287_1|ARO_3002578|AAC(6_)-Ib7__Salmonella_enterica_subsp__enterica_serovar_Corvallis_	0.0023	D-e-p	swine feces	Aminoglycoside Acetyltransferase (AAC)
I	gb|BAE78116_1|ARO_3003576|PmrC__Escherichia_coli_str__K-12_substr__W3110_	0.0005	D-e-p	swine feces	Multidrug Efflux Pump
I	gb|CAC41371_2|ARO_3000196|tet32__Clostridiaceae_bacterium_K10_	0.0015	D-e-p	swine feces	Tetracycline-Resistant Ribosomal Protection Protein
I	gb|CAJ67339_1|ARO_3000186|tetM__Clostridium_difficile_630_	0.0025	D-e-p	swine feces	Tetracycline-Resistant Ribosomal Protection Protein
I	gb|CBH51823_1|ARO_3000556|tet44__Campylobacter_fetus_subsp__fetus_	0.0038	D-e-p	swine feces	Tetracycline-Resistant Ribosomal Protection Protein
I	gb|CBH51824_1|ARO_3002629|ANT(6)-Ib__Campylobacter_fetus_subsp__fetus_	0.0028	D-e-p	swine feces	Aminoglycoside Nucleotidyltransferase (ANT)
I	HOAHHIAM_127965_KDP_operon_transcriptional_regulatory_protein_KdpE	0.0005	D-e-p	swine feces	Multidrug Efflux Pump
I	IFAENGEE_26412_Dihydropteroate_synthase	0.0002	D-e-p	swine feces	Dihydropteroate Synthase
I	LNPDPNLG_85060_Aminoglycoside_6-adenylyltransferase	0.0026	D-e-p	swine feces	Aminoglycoside Nucleotidyltransferase (ANT)
I	MDOMHCHN_49877_Carbapenem-hydrolyzing_beta-lactamase_Sme-1	0.0003	D-e-p	swine feces	Class A Beta-Lactamase
I	PGCIKGMO_231381_Streptomycin_3__-adenylyltransferase	0.0036	D-e-p	swine feces	Aminoglycoside Nucleotidyltransferase (ANT)
I	PPPHIEOL_301460_Streptomycin_3__-adenylyltransferase	0.0005	D-e-p	swine feces	Aminoglycoside Nucleotidyltransferase (ANT)
K	gb|ACJ47200_1|ARO_3002612|aadA12__Escherichia_coli_	0.0001	D-e-s	soil	Aminoglycoside Nucleotidyltransferase (ANT)
K	ABEFJIKA_12582_Aminoglycoside_3_-phosphotransferase	0.0014	D-e-p	swine feces	Aminoglycoside Phosphotransferase (APH)
K	CBEPHJEN_255836_Aminoglycoside_6-adenylyltransferase	0.0013	D-e-p	swine feces	Aminoglycoside Nucleotidyltransferase (ANT)
K	CBEPHJEN_777345_Tetracycline_resistance_protein_TetM_from_transposon_TnFO1	0.0027	D-e-p	swine feces	Tetracycline-Resistant Ribosomal Protection Protein
K	CBEPHJEN_779042_Streptomycin_3__-adenylyltransferase	0.0009	D-e-p	swine feces	Aminoglycoside Nucleotidyltransferase (ANT)
K	DADBGLPE_222738_Aminoglycoside_6-adenylyltransferase	0.0024	D-e-p	swine feces	Aminoglycoside Nucleotidyltransferase (ANT)
K	DADBGLPE_592674_Beta-lactamase	0.0004	D-e-p	swine feces	Class C Beta-Lactamase
K	DADBGLPE_605383_rRNA_methyltransferase	0.0002	D-e-p	swine feces	23S ribosomal RNA methyltransferase
K	DIFNFNKP_109709_rRNA_adenine_N-6-methyltransferase	0.0005	D-e-p	swine feces	23S ribosomal RNA methyltransferase
K	DIFNFNKP_254576_Tetracycline_resistance_protein_TetO	0.0046	D-e-p	swine feces	Tetracycline-Resistant Ribosomal Protection Protein
K	EBMMIKLL_126108_Lincosamide_resistance_protein	0.0007	D-e-p	swine feces	Lincosamide Nucleotidyltransferase (LIN)
K	gb|AAA20117_1|ARO_3000195|tetB(P)__Clostridium_perfringens_	0.0012	D-e-p	swine feces	Tetracycline-Resistant Ribosomal Protection Protein
K	gb|AAA26549_1|ARO_3002549|AAC(6_)-Ic__Serratia_marcescens_	0.0007	D-e-p	swine feces	Aminoglycoside Acetyltransferase (AAC)
K	gb|AAC23556_1|ARO_3002660|APH(6)-Id__Pseudomonas_aeruginosa_	0.0002	D-e-p	swine feces	Aminoglycoside Phosphotransferase (APH)
K	gb|AAC75314_1|ARO_3003578|pmrF__Escherichia_coli_str__K-12_substr__MG1655_	0.0012	D-e-p	swine feces	Multidrug Efflux Pump
K	gb|AAC75315_1|ARO_3002985|arnA__Escherichia_coli_str__K-12_substr__MG1655_	0.0103	D-e-p	swine feces	Multidrug Efflux Pump
K	gb|AAC76093_1|ARO_3002986|bacA__Escherichia_coli_str__K-12_substr__MG1655_	0.0038	D-e-p	swine feces	Multidrug Efflux Pump
K	gb|AAD23513_1|ARO_3003002|CfxA2__Prevotella_intermedia_	0.0011	D-e-p	swine feces	Class A Beta-Lactamase
K	gb|AAT45742_1|ARO_3000988|TEM-126__Escherichia_coli_	0.0155	D-e-p	swine feces	Class A Beta-Lactamase
K	gb|ABK33456_1|ARO_3002639|APH(3__)-Ib__Pseudomonas_aeruginosa_	0.0003	D-e-p	swine feces	Aminoglycoside Phosphotransferase (APH)
K	gb|ACD56151_1|ARO_3002848|arr-3__Escherichia_coli_	0.001	D-e-p	swine feces	Rifampin Inactivation Enzyme
K	gb|ACJ47200_1|ARO_3002612|aadA12__Escherichia_coli_	0.0029	D-e-p	swine feces	Aminoglycoside Nucleotidyltransferase (ANT)
K	gb|AEJ33969_1|ARO_3000410|sul1__Vibrio_fluvialis_	0.0008	D-e-p	swine feces	Dihydropteroate Synthase
K	gb|AKN19287_1|ARO_3002578|AAC(6_)-Ib7__Salmonella_enterica_subsp__enterica_serovar_Corvallis_	0.0114	D-e-p	swine feces	Aminoglycoside Acetyltransferase (AAC)
K	gb|BAE78116_1|ARO_3003576|PmrC__Escherichia_coli_str__K-12_substr__W3110_	0.0087	D-e-p	swine feces	Multidrug Efflux Pump
K	gb|CAC41371_2|ARO_3000196|tet32__Clostridiaceae_bacterium_K10_	0.0018	D-e-p	swine feces	Tetracycline-Resistant Ribosomal Protection Protein
K	gb|CAJ67339_1|ARO_3000186|tetM__Clostridium_difficile_630_	0.0033	D-e-p	swine feces	Tetracycline-Resistant Ribosomal Protection Protein
K	gb|CBH51823_1|ARO_3000556|tet44__Campylobacter_fetus_subsp__fetus_	0.0009	D-e-p	swine feces	Tetracycline-Resistant Ribosomal Protection Protein
K	gb|NP_418574_1|ARO_3004290|Escherichia_coli_ampC__Escherichia_coli_str__K-12_substr__MG1655_	0.0054	D-e-p	swine feces	Class A Beta-Lactamase
K	IJMNCMHO_106944_Streptogramin_A_acetyltransferase	0.0001	D-e-p	swine feces	Vat Acetyltransferase
K	JBBPPJAN_172807_Beta-lactamase_TEM	0.0061	D-e-p	swine feces	Class A Beta-Lactamase
K	MDOMHCHN_49877_Carbapenem-hydrolyzing_beta-lactamase_Sme-1	0.0001	D-e-p	swine feces	Class A Beta-Lactamase
K	PGCIKGMO_231381_Streptomycin_3__-adenylyltransferase	0.0016	D-e-p	swine feces	Aminoglycoside Nucleotidyltransferase (ANT)
L	gb|AAA26549_1|ARO_3002549|AAC(6_)-Ic__Serratia_marcescens_	0.0002	D-e-s	soil	Aminoglycoside Acetyltransferase (AAC)
L	JBKIOBKI_217978_Chloramphenicol_acetyltransferase_2	0.0001	D-e-s	soil	Chloramphenicol Acetyltransferase (CAT)
L	PGCIKGMO_231381_Streptomycin_3__-adenylyltransferase	0.0002	D-e-s	soil	Aminoglycoside Nucleotidyltransferase (ANT)
M	CMADGHKJ_93735_Undecaprenyl-diphosphatase	0.0008	H-e-s	soil	Multidrug Efflux Pump
M	DADBGLPE_278094_Metallo-beta-lactamase_superfamily_protein	0.0003	H-e-s	soil	Subclass B1 Beta-Lactamase
M	gb|AAA26549_1|ARO_3002549|AAC(6_)-Ic__Serratia_marcescens_	0.0001	H-e-s	soil	Aminoglycoside Acetyltransferase (AAC)
M	gb|AAA27471_1|ARO_3000205|tetX__Bacteroides_fragilis_	0.0007	H-e-s	soil	Tetracycline Inactivation Enzyme
M	gb|AAT45742_1|ARO_3000988|TEM-126__Escherichia_coli_	0.0001	H-e-s	soil	Class A Beta-Lactamase
M	gb|ACD56151_1|ARO_3002848|arr-3__Escherichia_coli_	0.0007	H-e-s	soil	Rifampin Inactivation Enzyme
M	gb|AEJ33969_1|ARO_3000410|sul1__Vibrio_fluvialis_	0.0017	H-e-s	soil	Dihydropteroate Synthase
M	gb|AKN19287_1|ARO_3002578|AAC(6_)-Ib7__Salmonella_enterica_subsp__enterica_serovar_Corvallis_	0.001	H-e-s	soil	Aminoglycoside Acetyltransferase (AAC)
M	gb|CAA31895_1|ARO_3002533|AAC(3)-IIa__Plasmid_pWP113a_	0.0004	H-e-s	soil	Aminoglycoside Acetyltransferase (AAC)
M	HOAHHIAM_03513_hypothetical_protein	0.0003	H-e-s	soil	Aminoglycoside Acetyltransferase (AAC)
M	PGCIKGMO_231381_Streptomycin_3__-adenylyltransferase	0.0021	H-e-s	soil	Aminoglycoside Nucleotidyltransferase (ANT)
M	PPPHIEOL_301460_Streptomycin_3__-adenylyltransferase	0.0015	H-e-s	soil	Aminoglycoside Nucleotidyltransferase (ANT)
N	gb|AKN19287_1|ARO_3002578|AAC(6_)-Ib7__Salmonella_enterica_subsp__enterica_serovar_Corvallis_	0.0001	H-e-s	soil	Aminoglycoside Acetyltransferase (AAC)
O	DADBGLPE_222738_Aminoglycoside_6-adenylyltransferase	0.0001	H-e-s	soil	Aminoglycoside Nucleotidyltransferase (ANT)
O	DADBGLPE_278094_Metallo-beta-lactamase_superfamily_protein	0.0016	H-e-s	soil	Subclass B1 Beta-Lactamase
O	DADBGLPE_592674_Beta-lactamase	0.0005	H-e-s	soil	Class C Beta-Lactamase
O	DADBGLPE_605383_rRNA_methyltransferase	0.0002	H-e-s	soil	23S ribosomal RNA methyltransferase
O	gb|AAA26549_1|ARO_3002549|AAC(6_)-Ic__Serratia_marcescens_	0.0009	H-e-s	soil	Aminoglycoside Acetyltransferase (AAC)
O	gb|AAC23556_1|ARO_3002660|APH(6)-Id__Pseudomonas_aeruginosa_	0.0005	H-e-s	soil	Aminoglycoside Phosphotransferase (APH)
O	gb|AAT45742_1|ARO_3000988|TEM-126__Escherichia_coli_	0.0001	H-e-s	soil	Class A Beta-Lactamase
O	gb|ABK33456_1|ARO_3002639|APH(3__)-Ib__Pseudomonas_aeruginosa_	0.0002	H-e-s	soil	Aminoglycoside Phosphotransferase (APH)
O	gb|ACJ47200_1|ARO_3002612|aadA12__Escherichia_coli_	0.001	H-e-s	soil	Aminoglycoside Nucleotidyltransferase (ANT)
O	gb|AEJ33969_1|ARO_3000410|sul1__Vibrio_fluvialis_	0.0012	H-e-s	soil	Dihydropteroate Synthase
O	gb|AKN19287_1|ARO_3002578|AAC(6_)-Ib7__Salmonella_enterica_subsp__enterica_serovar_Corvallis_	0.0012	H-e-s	soil	Aminoglycoside Acetyltransferase (AAC)
O	gb|BAA03776_1|ARO_3000316|mphA__Escherichia_coli_	0.0001	H-e-s	soil	Macrolide Inactivation Enzyme
O	gb|CAA31895_1|ARO_3002533|AAC(3)-IIa__Plasmid_pWP113a_	0.0007	H-e-s	soil	Aminoglycoside Acetyltransferase (AAC)
O	gb|CAA38525_1|ARO_3002535|AAC(3)-IIc__Escherichia_coli_	0.0009	H-e-s	soil	Aminoglycoside Acetyltransferase (AAC)
O	HOAHHIAM_03513_hypothetical_protein	0.0006	H-e-s	soil	Aminoglycoside Acetyltransferase (AAC)
O	IFAENGEE_26412_Dihydropteroate_synthase	0.0001	H-e-s	soil	Dihydropteroate Synthase
O	PGCIKGMO_231381_Streptomycin_3__-adenylyltransferase	0.0008	H-e-s	soil	Aminoglycoside Nucleotidyltransferase (ANT)
P	ABEFJIKA_12582_Aminoglycoside_3_-phosphotransferase	0.0022	H-e-w	sewage	Aminoglycoside Phosphotransferase (APH)
P	BIBHEKIF_203361_Tetracycline_resistance_protein_TetO	0.0001	H-e-w	sewage	Tetracycline-Resistant Ribosomal Protection Protein
P	CBEPHJEN_156971_Tetracycline_resistance_protein_TetO	0.0002	H-e-w	sewage	Tetracycline Inactivation Enzyme
P	CBEPHJEN_777345_Tetracycline_resistance_protein_TetM_from_transposon_TnFO1	0.0006	H-e-w	sewage	Tetracycline-Resistant Ribosomal Protection Protein
P	CLBOEDPC_250517_Chloramphenicol_acetyltransferase	0.0004	H-e-w	sewage	Chloramphenicol Acetyltransferase (CAT)
P	CMADGHKJ_185907_Streptogramin_A_acetyltransferase	0.0071	H-e-w	sewage	Vat Acetyltransferase
P	DADBGLPE_278094_Metallo-beta-lactamase_superfamily_protein	0.0002	H-e-w	sewage	Subclass B1 Beta-Lactamase
P	DADBGLPE_28875_Chloramphenicol_acetyltransferase	0.0004	H-e-w	sewage	Chloramphenicol Acetyltransferase (CAT)
P	DIFNFNKP_15427_Streptomycin_3__-adenylyltransferase	0.0001	H-e-w	sewage	Aminoglycoside Nucleotidyltransferase (ANT)
P	DIFNFNKP_254576_Tetracycline_resistance_protein_TetO	0.0003	H-e-w	sewage	Tetracycline-Resistant Ribosomal Protection Protein
P	gb|AAA26549_1|ARO_3002549|AAC(6_)-Ic__Serratia_marcescens_	0.0015	H-e-w	sewage	Aminoglycoside Acetyltransferase (AAC)
P	gb|AAB53445_1|ARO_3002897|SAT-4__Campylobacter_coli_	0.0023	H-e-w	sewage	streptothricin acetyltransferase (SAT)
P	gb|AAC76093_1|ARO_3002986|bacA__Escherichia_coli_str__K-12_substr__MG1655_	0.0003	H-e-w	sewage	Multidrug Efflux Pump
P	gb|AAW34150_1|ARO_3004191|APH(2__)-If__Campylobacter_jejuni_	0.0001	H-e-w	sewage	Aminoglycoside Phosphotransferase (APH)
P	gb|AEJ33969_1|ARO_3000410|sul1__Vibrio_fluvialis_	0.001	H-e-w	sewage	Dihydropteroate Synthase
P	gb|AKN19287_1|ARO_3002578|AAC(6_)-Ib7__Salmonella_enterica_subsp__enterica_serovar_Corvallis_	0.0011	H-e-w	sewage	Aminoglycoside Acetyltransferase (AAC)
P	gb|CAJ67339_1|ARO_3000186|tetM__Clostridium_difficile_630_	0.0027	H-e-w	sewage	Tetracycline-Resistant Ribosomal Protection Protein
P	gb|CAL44992_1|ARO_3002835|lnuA__Staphylococcus_chromogenes_	0.0003	H-e-w	sewage	Lincosamide Nucleotidyltransferase (LIN)
P	gb|CAL64019_1|ARO_3003441|cfrA__Staphylococcus_warneri_	0.0009	H-e-w	sewage	23S ribosomal RNA methyltransferase
P	gb|NP_863643_1|ARO_3002597|AAC(6_)-Ie-APH(2__)-Ia__Staphylococcus_aureus_	0.0004	H-e-w	sewage	Aminoglycoside Acetyltransferase (AAC)
P	LNPDPNLG_85060_Aminoglycoside_6-adenylyltransferase	0.0031	H-e-w	sewage	Aminoglycoside Nucleotidyltransferase (ANT)
P	PGCIKGMO_559663_Streptogramin_A_acetyltransferase	0.0037	H-e-w	sewage	Vat Acetyltransferase
P	ABEFJIKA_12582_Aminoglycoside_3_-phosphotransferase	0.0002	H-e-p	swine feces	Aminoglycoside Phosphotransferase (APH)
P	DIFNFNKP_15427_Streptomycin_3__-adenylyltransferase	0.0001	H-e-p	swine feces	Aminoglycoside Nucleotidyltransferase (ANT)
P	DIFNFNKP_254576_Tetracycline_resistance_protein_TetO	0.0001	H-e-p	swine feces	Tetracycline-Resistant Ribosomal Protection Protein
P	gb|AAD23513_1|ARO_3003002|CfxA2__Prevotella_intermedia_	0.0001	H-e-p	swine feces	Class A Beta-Lactamase
P	gb|NP_863643_1|ARO_3002597|AAC(6_)-Ie-APH(2__)-Ia__Staphylococcus_aureus_	0.0001	H-e-p	swine feces	Aminoglycoside Acetyltransferase (AAC)
P	GOANJOEC_94133_Tetracycline_resistance_protein_TetO	0.0003	H-e-p	swine feces	Tetracycline Inactivation Enzyme
P	LNPDPNLG_85060_Aminoglycoside_6-adenylyltransferase	0.0004	H-e-p	swine feces	Aminoglycoside Nucleotidyltransferase (ANT)
W	ABEFJIKA_12582_Aminoglycoside_3_-phosphotransferase	0.021	S-e-p	swine feces	Aminoglycoside Phosphotransferase (APH)
W	AOGMENHM_35390_Chloramphenicol_acetyltransferase	0.0009	S-e-p	swine feces	Chloramphenicol Acetyltransferase (CAT)
W	BAIAEKAF_140247_Beta-lactamase_enzyme_family_protein	0.0001	S-e-p	swine feces	Class A Beta-Lactamase
W	BIBHEKIF_203361_Tetracycline_resistance_protein_TetO	0.0002	S-e-p	swine feces	Tetracycline-Resistant Ribosomal Protection Protein
W	BIBHEKIF_50565_Extended-spectrum_beta-lactamase_PER-1	0.0002	S-e-p	swine feces	Class A Beta-Lactamase
W	BOGGHMCG_101967_Chloramphenicol_acetyltransferase	0.0004	S-e-p	swine feces	Chloramphenicol Acetyltransferase (CAT)
W	CBEPHJEN_779042_Streptomycin_3__-adenylyltransferase	0.0076	S-e-p	swine feces	Aminoglycoside Nucleotidyltransferase (ANT)
W	CLBOEDPC_183217_Hydroxyacylglutathione_hydrolase_GloC	0.0004	S-e-p	swine feces	Subclass B3 Beta-Lactamase
W	DADBGLPE_222738_Aminoglycoside_6-adenylyltransferase	0.0051	S-e-p	swine feces	Aminoglycoside Nucleotidyltransferase (ANT)
W	DADBGLPE_278094_Metallo-beta-lactamase_superfamily_protein	0.0005	S-e-p	swine feces	Subclass B1 Beta-Lactamase
W	DIFNFNKP_15427_Streptomycin_3__-adenylyltransferase	0.004	S-e-p	swine feces	Aminoglycoside Nucleotidyltransferase (ANT)
W	DIFNFNKP_254576_Tetracycline_resistance_protein_TetO	0.0052	S-e-p	swine feces	Tetracycline-Resistant Ribosomal Protection Protein
W	EBMMIKLL_126108_Lincosamide_resistance_protein	0.0003	S-e-p	swine feces	Lincosamide Nucleotidyltransferase (LIN)
W	EGCKFNPJ_139532_Lincosamide_resistance_protein	0.0001	S-e-p	swine feces	Lincosamide Nucleotidyltransferase (LIN)
W	gb|AAB51421_1|ARO_3002686|catP__Clostridium_perfringens_	0.0005	S-e-p	swine feces	Chloramphenicol Acetyltransferase (CAT)
W	gb|AAB53445_1|ARO_3002897|SAT-4__Campylobacter_coli_	0.0037	S-e-p	swine feces	streptothricin acetyltransferase (SAT)
W	gb|AAC76093_1|ARO_3002986|bacA__Escherichia_coli_str__K-12_substr__MG1655_	0.0003	S-e-p	swine feces	Multidrug Efflux Pump
W	gb|AAW34150_1|ARO_3004191|APH(2__)-If__Campylobacter_jejuni_	0.0023	S-e-p	swine feces	Aminoglycoside Phosphotransferase (APH)
W	gb|AMP42147_1|ARO_3004442|tet(W_N_W)__uncultured_bacterium_IN-02_	0.001	S-e-p	swine feces	Tetracycline Inactivation Enzyme
W	gb|CAJ67339_1|ARO_3000186|tetM__Clostridium_difficile_630_	0.0012	S-e-p	swine feces	Tetracycline-Resistant Ribosomal Protection Protein
W	gb|CBH51823_1|ARO_3000556|tet44__Campylobacter_fetus_subsp__fetus_	0.0026	S-e-p	swine feces	Tetracycline-Resistant Ribosomal Protection Protein
W	gb|CBH51824_1|ARO_3002629|ANT(6)-Ib__Campylobacter_fetus_subsp__fetus_	0.0007	S-e-p	swine feces	Aminoglycoside Nucleotidyltransferase (ANT)
W	gb|NP_863643_1|ARO_3002597|AAC(6_)-Ie-APH(2__)-Ia__Staphylococcus_aureus_	0.0027	S-e-p	swine feces	Aminoglycoside Acetyltransferase (AAC)
W	GPNEGIEL_172317_Extended-spectrum_beta-lactamase_PER-1	0.0002	S-e-p	swine feces	Class A Beta-Lactamase
W	JBBPPJAN_100955_Chloramphenicol_acetyltransferase_3	0.0006	S-e-p	swine feces	Chloramphenicol Acetyltransferase (CAT)
W	LNPDPNLG_85060_Aminoglycoside_6-adenylyltransferase	0.0032	S-e-p	swine feces	Aminoglycoside Nucleotidyltransferase (ANT)
W	NOPBNFCD_97596_Extended-spectrum_beta-lactamase_PER-1	0.0006	S-e-p	swine feces	Class A Beta-Lactamase
W	OOIHLGKA_685960_Streptomycin_3__-adenylyltransferase	0.0006	S-e-p	swine feces	Aminoglycoside Nucleotidyltransferase (ANT)
X	ABEFJIKA_12582_Aminoglycoside_3_-phosphotransferase	0.0029	S-e-w	sewage	Aminoglycoside Phosphotransferase (APH)
X	AOGMENHM_35390_Chloramphenicol_acetyltransferase	0.0003	S-e-w	sewage	Chloramphenicol Acetyltransferase (CAT)
X	BIBHEKIF_203361_Tetracycline_resistance_protein_TetO	0.0015	S-e-w	sewage	Tetracycline-Resistant Ribosomal Protection Protein
X	CBEPHJEN_156971_Tetracycline_resistance_protein_TetO	0.0003	S-e-w	sewage	Tetracycline Inactivation Enzyme
X	CBEPHJEN_777345_Tetracycline_resistance_protein_TetM_from_transposon_TnFO1	0.0165	S-e-w	sewage	Tetracycline-Resistant Ribosomal Protection Protein
X	CBEPHJEN_779042_Streptomycin_3__-adenylyltransferase	0.0003	S-e-w	sewage	Aminoglycoside Nucleotidyltransferase (ANT)
X	DADBGLPE_222738_Aminoglycoside_6-adenylyltransferase	0.0009	S-e-w	sewage	Aminoglycoside Nucleotidyltransferase (ANT)
X	DADBGLPE_278094_Metallo-beta-lactamase_superfamily_protein	0.0002	S-e-w	sewage	Subclass B1 Beta-Lactamase
X	DADBGLPE_592674_Beta-lactamase	0.0002	S-e-w	sewage	Class C Beta-Lactamase
X	DIFNFNKP_254576_Tetracycline_resistance_protein_TetO	0.0087	S-e-w	sewage	Tetracycline-Resistant Ribosomal Protection Protein
X	EBMMIKLL_126108_Lincosamide_resistance_protein	0.0005	S-e-w	sewage	Lincosamide Nucleotidyltransferase (LIN)
X	gb|AAA23033_2|ARO_3000190|tetO__Campylobacter_jejuni_	0.0004	S-e-w	sewage	Tetracycline-Resistant Ribosomal Protection Protein
X	gb|AAA26549_1|ARO_3002549|AAC(6_)-Ic__Serratia_marcescens_	0.0001	S-e-w	sewage	Aminoglycoside Acetyltransferase (AAC)
X	gb|AAC76093_1|ARO_3002986|bacA__Escherichia_coli_str__K-12_substr__MG1655_	0.0002	S-e-w	sewage	Multidrug Efflux Pump
X	gb|AET35493_1|ARO_3001777|OXA-347__uncultured_bacterium_	0.0048	S-e-w	sewage	Class D Beta-Lactamase
X	gb|AKN19287_1|ARO_3002578|AAC(6_)-Ib7__Salmonella_enterica_subsp__enterica_serovar_Corvallis_	0.0019	S-e-w	sewage	Aminoglycoside Acetyltransferase (AAC)
X	gb|CAC41371_2|ARO_3000196|tet32__Clostridiaceae_bacterium_K10_	0.0093	S-e-w	sewage	Tetracycline-Resistant Ribosomal Protection Protein
X	gb|CAJ67339_1|ARO_3000186|tetM__Clostridium_difficile_630_	0.0122	S-e-w	sewage	Tetracycline-Resistant Ribosomal Protection Protein
X	gb|CBH51823_1|ARO_3000556|tet44__Campylobacter_fetus_subsp__fetus_	0.0041	S-e-w	sewage	Tetracycline-Resistant Ribosomal Protection Protein
X	gb|NP_863643_1|ARO_3002597|AAC(6_)-Ie-APH(2__)-Ia__Staphylococcus_aureus_	0.0001	S-e-w	sewage	Aminoglycoside Acetyltransferase (AAC)
Y	BIBHEKIF_203361_Tetracycline_resistance_protein_TetO	0.0052	S-e-w	sewage	Tetracycline-Resistant Ribosomal Protection Protein
Y	CBEPHJEN_156971_Tetracycline_resistance_protein_TetO	0.0003	S-e-w	sewage	Tetracycline Inactivation Enzyme
Y	DADBGLPE_222738_Aminoglycoside_6-adenylyltransferase	0.0002	S-e-w	sewage	Aminoglycoside Nucleotidyltransferase (ANT)
Y	DADBGLPE_278094_Metallo-beta-lactamase_superfamily_protein	0.0002	S-e-w	sewage	Subclass B1 Beta-Lactamase
Y	DADBGLPE_592674_Beta-lactamase	0.0001	S-e-w	sewage	Class C Beta-Lactamase
Y	DIFNFNKP_254576_Tetracycline_resistance_protein_TetO	0.0047	S-e-w	sewage	Tetracycline-Resistant Ribosomal Protection Protein
Y	EBMMIKLL_96490_SPBc2_prophage-derived_aminoglycoside_N(3_)-acetyltransferase-like_protein_YokD	0.0001	S-e-w	sewage	Aminoglycoside Acetyltransferase (AAC)
Y	gb|AAA23033_2|ARO_3000190|tetO__Campylobacter_jejuni_	0.0009	S-e-w	sewage	Tetracycline-Resistant Ribosomal Protection Protein
Y	gb|AAA27471_1|ARO_3000205|tetX__Bacteroides_fragilis_	0.0006	S-e-w	sewage	Tetracycline Inactivation Enzyme
Y	gb|AAC76093_1|ARO_3002986|bacA__Escherichia_coli_str__K-12_substr__MG1655_	0.0001	S-e-w	sewage	Multidrug Efflux Pump
Y	gb|AEJ33969_1|ARO_3000410|sul1__Vibrio_fluvialis_	0.0036	S-e-w	sewage	Dihydropteroate Synthase
Y	gb|AKN19287_1|ARO_3002578|AAC(6_)-Ib7__Salmonella_enterica_subsp__enterica_serovar_Corvallis_	0.0089	S-e-w	sewage	Aminoglycoside Acetyltransferase (AAC)
Y	gb|CAC41371_2|ARO_3000196|tet32__Clostridiaceae_bacterium_K10_	0.0046	S-e-w	sewage	Tetracycline-Resistant Ribosomal Protection Protein
Y	gb|CAJ67339_1|ARO_3000186|tetM__Clostridium_difficile_630_	0.0065	S-e-w	sewage	Tetracycline-Resistant Ribosomal Protection Protein
Y	gb|NP_863643_1|ARO_3002597|AAC(6_)-Ie-APH(2__)-Ia__Staphylococcus_aureus_	0.0002	S-e-w	sewage	Aminoglycoside Acetyltransferase (AAC)
Y	PPPHIEOL_301460_Streptomycin_3__-adenylyltransferase	0.0012	S-e-w	sewage	Aminoglycoside Nucleotidyltransferase (ANT)
Z	ABEFJIKA_12582_Aminoglycoside_3_-phosphotransferase	0.0024	S-e-w	sewage	Aminoglycoside Phosphotransferase (APH)
Z	BIBHEKIF_203361_Tetracycline_resistance_protein_TetO	0.0024	S-e-w	sewage	Tetracycline-Resistant Ribosomal Protection Protein
Z	CBEPHJEN_156971_Tetracycline_resistance_protein_TetO	0.0009	S-e-w	sewage	Tetracycline Inactivation Enzyme
Z	CBEPHJEN_777345_Tetracycline_resistance_protein_TetM_from_transposon_TnFO1	0.019	S-e-w	sewage	Tetracycline-Resistant Ribosomal Protection Protein
Z	CMADGHKJ_185907_Streptogramin_A_acetyltransferase	0.0007	S-e-w	sewage	Vat Acetyltransferase
Z	DADBGLPE_222738_Aminoglycoside_6-adenylyltransferase	0.0003	S-e-w	sewage	Aminoglycoside Nucleotidyltransferase (ANT)
Z	DADBGLPE_592674_Beta-lactamase	0.0013	S-e-w	sewage	Class C Beta-Lactamase
Z	DIFNFNKP_254576_Tetracycline_resistance_protein_TetO	0.007	S-e-w	sewage	Tetracycline-Resistant Ribosomal Protection Protein
Z	EBMMIKLL_126108_Lincosamide_resistance_protein	0.0005	S-e-w	sewage	Lincosamide Nucleotidyltransferase (LIN)
Z	EGCKFNPJ_139532_Lincosamide_resistance_protein	0.0003	S-e-w	sewage	Lincosamide Nucleotidyltransferase (LIN)
Z	gb|AAA26549_1|ARO_3002549|AAC(6_)-Ic__Serratia_marcescens_	0.0002	S-e-w	sewage	Aminoglycoside Acetyltransferase (AAC)
Z	gb|AAB53445_1|ARO_3002897|SAT-4__Campylobacter_coli_	0.0004	S-e-w	sewage	streptothricin acetyltransferase (SAT)
Z	gb|AAC76093_1|ARO_3002986|bacA__Escherichia_coli_str__K-12_substr__MG1655_	0.0003	S-e-w	sewage	Multidrug Efflux Pump
Z	gb|ACD56151_1|ARO_3002848|arr-3__Escherichia_coli_	0.0007	S-e-w	sewage	Rifampin Inactivation Enzyme
Z	gb|AET35493_1|ARO_3001777|OXA-347__uncultured_bacterium_	0.0002	S-e-w	sewage	Class D Beta-Lactamase
Z	gb|CAC41371_2|ARO_3000196|tet32__Clostridiaceae_bacterium_K10_	0.0057	S-e-w	sewage	Tetracycline-Resistant Ribosomal Protection Protein
Z	gb|CAJ67339_1|ARO_3000186|tetM__Clostridium_difficile_630_	0.0151	S-e-w	sewage	Tetracycline-Resistant Ribosomal Protection Protein
Z	gb|CBH51823_1|ARO_3000556|tet44__Campylobacter_fetus_subsp__fetus_	0.0021	S-e-w	sewage	Tetracycline-Resistant Ribosomal Protection Protein
Z	gb|CBH51824_1|ARO_3002629|ANT(6)-Ib__Campylobacter_fetus_subsp__fetus_	0.0004	S-e-w	sewage	Aminoglycoside Nucleotidyltransferase (ANT)
Z	gb|NP_863643_1|ARO_3002597|AAC(6_)-Ie-APH(2__)-Ia__Staphylococcus_aureus_	0.0002	S-e-w	sewage	Aminoglycoside Acetyltransferase (AAC)
Z	gb|YP_008997281_1|ARO_3002626|ANT(6)-Ia__Exiguobacterium_sp__S3-2_	0.0007	S-e-w	sewage	Aminoglycoside Nucleotidyltransferase (ANT)
Z	LHHFJPEN_184635_Tetracycline_resistance_protein_TetO	0.0001	S-e-w	sewage	Tetracycline-Resistant Ribosomal Protection Protein
Z	LNPDPNLG_85060_Aminoglycoside_6-adenylyltransferase	0.0005	S-e-w	sewage	Aminoglycoside Nucleotidyltransferase (ANT)
Z	OOIHLGKA_685960_Streptomycin_3__-adenylyltransferase	0.0023	S-e-w	sewage	Aminoglycoside Nucleotidyltransferase (ANT)
Z	ABEFJIKA_12582_Aminoglycoside_3_-phosphotransferase	0.0137	S-e-p	swine feces	Aminoglycoside Phosphotransferase (APH)
Z	AOGMENHM_35390_Chloramphenicol_acetyltransferase	0.0002	S-e-p	swine feces	Chloramphenicol Acetyltransferase (CAT)
Z	BOGGHMCG_101967_Chloramphenicol_acetyltransferase	0.0018	S-e-p	swine feces	Chloramphenicol Acetyltransferase (CAT)
Z	CBEPHJEN_365504_Aminoglycoside_3_-phosphotransferase	0.0009	S-e-p	swine feces	Aminoglycoside Phosphotransferase (APH)
Z	CBEPHJEN_779042_Streptomycin_3__-adenylyltransferase	0.0025	S-e-p	swine feces	Aminoglycoside Nucleotidyltransferase (ANT)
Z	CMADGHKJ_185907_Streptogramin_A_acetyltransferase	0.0003	S-e-p	swine feces	Vat Acetyltransferase
Z	DADBGLPE_222738_Aminoglycoside_6-adenylyltransferase	0.002	S-e-p	swine feces	Aminoglycoside Nucleotidyltransferase (ANT)
Z	DADBGLPE_592674_Beta-lactamase	0.0017	S-e-p	swine feces	Class C Beta-Lactamase
Z	DADBGLPE_605383_rRNA_methyltransferase	0.0002	S-e-p	swine feces	23S ribosomal RNA methyltransferase
Z	DIFNFNKP_15427_Streptomycin_3__-adenylyltransferase	0.0017	S-e-p	swine feces	Aminoglycoside Nucleotidyltransferase (ANT)
Z	DIFNFNKP_254576_Tetracycline_resistance_protein_TetO	0.0065	S-e-p	swine feces	Tetracycline-Resistant Ribosomal Protection Protein
Z	EGCKFNPJ_139532_Lincosamide_resistance_protein	0.0001	S-e-p	swine feces	Lincosamide Nucleotidyltransferase (LIN)
Z	gb|AAA26549_1|ARO_3002549|AAC(6_)-Ic__Serratia_marcescens_	0.0006	S-e-p	swine feces	Aminoglycoside Acetyltransferase (AAC)
Z	gb|AAA27471_1|ARO_3000205|tetX__Bacteroides_fragilis_	0.0001	S-e-p	swine feces	Tetracycline Inactivation Enzyme
Z	gb|AAB53445_1|ARO_3002897|SAT-4__Campylobacter_coli_	0.0015	S-e-p	swine feces	streptothricin acetyltransferase (SAT)
Z	gb|AAC76093_1|ARO_3002986|bacA__Escherichia_coli_str__K-12_substr__MG1655_	0.0005	S-e-p	swine feces	Multidrug Efflux Pump
Z	gb|CAJ67339_1|ARO_3000186|tetM__Clostridium_difficile_630_	0.0018	S-e-p	swine feces	Tetracycline-Resistant Ribosomal Protection Protein
Z	gb|CBH51823_1|ARO_3000556|tet44__Campylobacter_fetus_subsp__fetus_	0.0019	S-e-p	swine feces	Tetracycline-Resistant Ribosomal Protection Protein
Z	gb|CBH51824_1|ARO_3002629|ANT(6)-Ib__Campylobacter_fetus_subsp__fetus_	0.0004	S-e-p	swine feces	Aminoglycoside Nucleotidyltransferase (ANT)
Z	gb|NP_863643_1|ARO_3002597|AAC(6_)-Ie-APH(2__)-Ia__Staphylococcus_aureus_	0.0019	S-e-p	swine feces	Aminoglycoside Acetyltransferase (AAC)
Z	gb|YP_008997281_1|ARO_3002626|ANT(6)-Ia__Exiguobacterium_sp__S3-2_	0.0002	S-e-p	swine feces	Aminoglycoside Nucleotidyltransferase (ANT)
Z	GIFBFKCJ_56337_Hydroxyacylglutathione_hydrolase_GloC	0.0012	S-e-p	swine feces	Subclass B3 Beta-Lactamase
Z	JBKIOBKI_49714_Bifunctional_AAC_APH	0.01	S-e-p	swine feces	Aminoglycoside Acetyltransferase (AAC)
Z	LNPDPNLG_143107_Tetracycline_resistance_protein_TetO	0.0019	S-e-p	swine feces	Tetracycline-Resistant Ribosomal Protection Protein
Z	LNPDPNLG_85060_Aminoglycoside_6-adenylyltransferase	0.0021	S-e-p	swine feces	Aminoglycoside Nucleotidyltransferase (ANT)
Z	OOIHLGKA_685960_Streptomycin_3__-adenylyltransferase	0.0007	S-e-p	swine feces	Aminoglycoside Nucleotidyltransferase (ANT)
Z	PPPHIEOL_154223_Beta-lactamase_enzyme_family_protein	0.0002	S-e-p	swine feces	Class A Beta-Lactamase
